# Supplementary material for: SARS-CoV-2 co-detection with influenza and human respiratory syncytial virus in Ethiopia: Findings from the severe acute respiratory illness (SARI) and influenza-like illness (ILI) sentinel surveillance, January 01, 2021, to June 30, 2022
Source: PLOS Glob Public Health. 2024 Apr 18;4(4):e0003093. doi: 10.1371/journal.pgph.0003093 (PMC11025837; doi:10.1371/journal.pgph.0003093)
Supplement: S1 Table — (XLSX) [file pgph.0003093.s001.xlsx]

## Sheet: Sheet1
S1 Table: Distribution of SARS-CoV-2 co-detection and mono-infections across SARI/ILI sentinel sites from January 01, 2021, to June 30, 2022, Ethiopia
Facility Name	Total test	Influenza Positive (%)	RSV Positive (%)	Covid-19 positive (%)	SARS CoV-2 Codetectio (%)
Adama Hospital	155	4 (2.6%)	14(9.0%)	6(3.9%)	0
Adare General Hospital	398	22(5.5%)	48(12.1%)	18(4.5%)	4(1.0%)
Akaki Health Center	514	93 (18.1%)	63(12.3%)	106(20.6%)	30(5.8%)
Arbaminch General Hospital	262	7 (2.7%)	4(1.5%)	18(6.9%)	0
Asosa General Hospital	194	9 (4.6%)	6(3.1%)	11(5.7%)	0
Butajira General Hospital	51	3 (5.9%)	2(3.9%)	1(2.0%)	0
Dilchora General Hospital	466	16 (3.4%)	21(4.5%)	77(16.5%)	1 (0.2%)
Dilfire Health Center	186	39(21.0%)	11(5.9%)	39(21.0%)	3(1.6%)
Dubti General Hospital	367	22(6.0%)	6(1.6%)	18(4.9%)	2 (0.5%)
Felege Hiwot Compressive Specialized Hospital	203	14 (6.9%)	17(8.4%)	6(3.0%)	0
Gambella General Hospital	29	0	3(10.3%)	1(3.4%)	1(3.4%)
Gode General Hospital	167	2(1.2%)	0	5(3.0%)	0
Kolfe Health Center	347	81(23.3%)	9(2.6%)	46(13.3%)	11 (3.2%)
Shanan General Hospital	102	4 (3.9%)	4(3.9%)	11 (10.8%)	0
Shiromeda Health Center	688	239(34.7%)	4(0.6%)	77 (11.2%)	7 (1.0%)
St. Peter Specialized Hospital	253	18(7.1%)	22(8.7%)	9(3.6%)	2 (0.8%)
Yekatit-12 Hospital	385	12 (3.1%)	72(18.7%)	4(1.0%)	1 (0.3%)
Zewditu Memorial Hospital	222	13 (5.9%)	31(14.0%)	6(2.7%)	2 (0.9%)
Total	4989	598(12.0%)	337(6.8%)	459(93.2%)	64 (1.3%)
