# Supplementary material for: SARS-CoV-2 co-detection with influenza and human respiratory syncytial virus in Ethiopia: Findings from the severe acute respiratory illness (SARI) and influenza-like illness (ILI) sentinel surveillance, January 01, 2021, to June 30, 2022
Source: PLOS Glob Public Health. 2024 Apr 18;4(4):e0003093. doi: 10.1371/journal.pgph.0003093 (PMC11025837; doi:10.1371/journal.pgph.0003093)
Supplement: S1 Dataset — (XLSX) [file pgph.0003093.s003.xlsx]

## Sheet: Sheet2
id	facility	admmission	sex	region	age	week	month	year	classification	colectedin	condition	test	RNA	influenza	typeinfluenza	Covid10	RSV	Coinfection
1	Adama Teachin Hosp	Inpatient	1	7	70	7	2	2021	2	VTM	Adequate	Real time PCR	Yes	0	NA	0	NA	0
2	Adama Teachin Hosp	Inpatient	1	7	0.6	5	1	2021	2	VTM	Adequate	Real time PCR	Yes	0	NA	0	NA	0
3	Adama Teachin Hosp	Inpatient	1	7	0.3	5	1	2021	2	VTM	Adequate	Real time PCR	Yes	0	NA	0	NA	0
4	Adama Teachin Hosp	Inpatient	1	7	0.3	5	1	2021	2	VTM	Adequate	Real time PCR	Yes	0	NA	0	NA	0
5	Adama Teachin Hosp	Inpatient	1	7	13	7	2	2021	2	VTM	Adequate	Real time PCR	Yes	0	NA	0	NA	0
6	Adama Teachin Hosp	Inpatient	1	7	50	8	2	2021	2	VTM	Adequate	Real time PCR	Yes	0	NA	0	NA	0
7	Adama Teachin Hosp	Inpatient	2	7	30	12	3	2021	2	VTM	Adequate	Real time PCR	Yes	0	NA	0	NA	0
8	Adama Teachin Hosp	Inpatient	2	7	65	11	3	2021	2	VTM	Adequate	Real time PCR	Yes	0	NA	0	NA	0
9	Adama Teachin Hosp	Inpatient	2	7	28	15	4	2021	2	VTM	Adequate	Real time PCR	Yes	0	NA	0	NA	0
10	Adama Teachin Hosp	Inpatient	1	7	47	16	4	2021	2	VTM	Adequate	Real time PCR	Yes	0	NA	0	NA	0
11	Adama Teachin Hosp	Inpatient	1	7	1	17	4	2021	2	VTM	Adequate	Real time PCR	Yes	0	NA	0	NA	0
12	Adama Teachin Hosp	Inpatient	1	7	1	18	4	2021	2	VTM	Adequate	Real time PCR	Yes	0	NA	0	NA	0
13	Adama Teachin Hosp	Inpatient	1	7	1	22	5	2021	2	VTM	Adequate	Real time PCR	Yes	0	NA	0	NA	0
14	Adama Teachin Hosp	Inpatient	1	7	3	25	6	2021	2	VTM	Adequate	Real time PCR	Yes	0	NA	0	NA	0
15	Adama Teachin Hosp	Inpatient	1	7	7	25	6	2021	2	VTM	Adequate	Real time PCR	Yes	0	NA	0	NA	0
16	Adama Teachin Hosp	Inpatient	1	7	0.7	28	7	2021	2	VTM	Adequate	Real time PCR	Yes	0	NA	0	NA	0
17	Adama Teachin Hosp	Inpatient	2	7	14	28	7	2021	2	VTM	Adequate	Real time PCR	Yes	0	NA	0	NA	0
18	Adama Teachin Hosp	Inpatient	2	7	0.5	28	7	2021	2	VTM	Adequate	Real time PCR	Yes	0	NA	0	NA	0
19	Adare General Hosp	Inpatient	1	8	1.7	4	1	2021	2	VTM	Adequate	Real time PCR	Yes	0	NA	0	NA	0
20	Adare General Hosp	Inpatient	2	8	2	4	1	2021	2	VTM	Adequate	Real time PCR	Yes	0	NA	0	NA	0
21	Adare General Hosp	Inpatient	2	8	2	4	1	2021	2	VTM	Adequate	Real time PCR	Yes	0	NA	0	NA	0
22	Adare General Hosp	Inpatient	2	8	0.3	5	1	2021	2	VTM	Adequate	Real time PCR	Yes	0	NA	0	NA	0
23	Adare General Hosp	Inpatient	2	8	25	5	1	2021	2	VTM	Adequate	Real time PCR	Yes	0	NA	0	NA	0
24	Adare General Hosp	Inpatient	2	8	45	3	1	2021	2	VTM	Adequate	Real time PCR	Yes	0	NA	0	NA	0
25	Adare General Hosp	Inpatient	2	8	1	3	1	2021	2	VTM	Adequate	Real time PCR	Yes	0	NA	0	NA	0
26	Adare General Hosp	Inpatient	1	8	0.2	4	1	2021	2	VTM	Adequate	Real time PCR	Yes	0	NA	0	NA	0
27	Adare General Hosp	Inpatient	1	8	1	3	1	2021	2	VTM	Adequate	Real time PCR	Yes	0	NA	0	NA	0
28	Adare General Hosp	Inpatient	2	8	45	4	1	2021	2	VTM	Adequate	Real time PCR	Yes	0	NA	0	NA	0
29	Adare General Hosp	Inpatient	2	8	41	5	1	2021	2	VTM	Adequate	Real time PCR	Yes	0	NA	0	NA	0
30	Adare General Hosp	Inpatient	2	8	0.01	15	4	2021	2	VTM	Adequate	Real time PCR	Yes	1	Influenza B	0	NA	0
31	Adare General Hosp	Inpatient	1	8	15	7	2	2021	2	VTM	Adequate	Real time PCR	Yes	0	NA	1	NA	0
32	Adare General Hosp	Inpatient	2	8	0.6	7	2	2021	2	VTM	Adequate	Real time PCR	Yes	0	NA	0	NA	0
33	Adare General Hosp	Inpatient	2	8	0.06	7	2	2021	2	VTM	Adequate	Real time PCR	Yes	0	NA	1	NA	0
34	Adare General Hosp	Inpatient	2	8	25	7	2	2021	2	VTM	Adequate	Real time PCR	Yes	0	NA	0	NA	0
35	Adare General Hosp	Inpatient	2	8	15	7	2	2021	2	VTM	Adequate	Real time PCR	Yes	0	NA	0	NA	0
36	Adare General Hosp	Inpatient	2	8	0.06	14	4	2021	2	VTM	Adequate	Real time PCR	Yes	0	NA	0	NA	0
37	Adare General Hosp	Inpatient	1	8	0.6	2	1	2021	2	VTM	Adequate	Real time PCR	Yes	0	NA	0	NA	0
38	Adare General Hosp	Inpatient	1	8	0.6	10	2	2021	2	VTM	Adequate	Real time PCR	Yes	0	NA	0	NA	0
39	Adare General Hosp	Inpatient	1	8	0.7	13	3	2021	2	VTM	Adequate	Real time PCR	Yes	0	NA	0	NA	0
40	Adare General Hosp	Inpatient	1	8	3	13	3	2021	2	VTM	Adequate	Real time PCR	Yes	0	NA	0	NA	0
41	Adare General Hosp	Inpatient	2	8	30	13	3	2021	2	VTM	Adequate	Real time PCR	Yes	0	NA	0	NA	0
42	Adare General Hosp	Inpatient	2	8	35	13	3	2021	2	VTM	Adequate	Real time PCR	Yes	0	NA	1	NA	0
43	Adare General Hosp	Inpatient	1	8	26	13	3	2021	2	VTM	Adequate	Real time PCR	Yes	0	NA	1	NA	0
44	Adare General Hosp	Inpatient	2	8	65	13	3	2021	2	VTM	Adequate	Real time PCR	Yes	0	NA	1	NA	0
45	Adare General Hosp	Inpatient	1	8	38	18	4	2021	2	VTM	Adequate	Real time PCR	Yes	0	NA	0	NA	0
46	Adare General Hosp	Inpatient	1	8	85	6	2	2021	2	VTM	Adequate	Real time PCR	Yes	0	NA	0	NA	0
47	Adare General Hosp	Inpatient	1	8	70	2	1	2021	2	VTM	Adequate	Real time PCR	Yes	0	NA	0	NA	0
48	Adare General Hosp	Inpatient	2	8	52	18	4	2021	2	VTM	Adequate	Real time PCR	Yes	0	NA	1	NA	0
49	Adare General Hosp	Inpatient	2	8	3	6	2	2021	2	VTM	Adequate	Real time PCR	Yes	0	NA	0	NA	0
50	Adare General Hosp	Inpatient	2	8	28	20	5	2021	2	VTM	Adequate	Real time PCR	Yes	0	NA	0	NA	0
51	Adare General Hosp	Inpatient	2	8	25	20	5	2021	2	VTM	Adequate	Real time PCR	Yes	0	NA	0	NA	0
52	Adare General Hosp	Inpatient	1	8	38	21	5	2021	2	VTM	Adequate	Real time PCR	Yes	0	NA	0	NA	0
53	Adare General Hosp	Inpatient	2	8	60	21	5	2021	2	VTM	Adequate	Real time PCR	Yes	0	NA	0	NA	0
54	Adare General Hosp	Inpatient	2	8	57	21	5	2021	2	VTM	Adequate	Real time PCR	Yes	0	NA	0	NA	0
55	Adare General Hosp	Inpatient	1	8	3	21	5	2021	2	VTM	Adequate	Real time PCR	Yes	0	NA	0	NA	0
56	Adare General Hosp	Inpatient	2	8	1.6	21	5	2021	2	VTM	Adequate	Real time PCR	Yes	0	NA	0	NA	0
57	Adare General Hosp	Inpatient	1	8	79	22	5	2021	2	VTM	Adequate	Real time PCR	Yes	0	NA	0	NA	0
58	Adare General Hosp	Inpatient	1	8	55	23	5	2021	2	VTM	Adequate	Real time PCR	Yes	0	NA	0	NA	0
59	Adare General Hosp	Inpatient	2	8	2	23	5	2021	2	VTM	Adequate	Real time PCR	Yes	0	NA	0	NA	0
60	Adare General Hosp	Inpatient	1	8	52	23	5	2021	2	VTM	Adequate	Real time PCR	Yes	0	NA	0	NA	0
61	Adare General Hosp	Inpatient	2	8	60	23	5	2021	2	VTM	Adequate	Real time PCR	Yes	0	NA	0	NA	0
62	Adare General Hosp	Inpatient	1	8	17	22	5	2021	2	VTM	Adequate	Real time PCR	Yes	0	NA	0	NA	0
63	Adare General Hosp	Inpatient	1	8	58	22	5	2021	2	VTM	Adequate	Real time PCR	Yes	0	NA	0	NA	0
64	Adare General Hosp	Inpatient	1	9	1	1	1	2021	2	VTM	Adequate	Real time PCR	Yes	0	NA	0	NA	0
65	Adare General Hosp	Inpatient	1	9	1.66667	1	1	2021	2	VTM	Adequate	Real time PCR	Yes	0	NA	0	NA	0
66	Adare General Hosp	Inpatient	1	9	3	1	1	2021	2	VTM	Adequate	Real time PCR	Yes	0	NA	0	NA	0
67	Adare General Hosp	Inpatient	2	9	2.7	1	1	2021	2	VTM	Adequate	Real time PCR	Yes	0	NA	0	NA	0
68	Adare General Hosp	Inpatient	1	9	0.2	25	6	2021	2	VTM	Adequate	Real time PCR	Yes	0	NA	0	NA	0
69	Adare General Hosp	Inpatient	2	9	0.8	25	6	2021	2	VTM	Adequate	Real time PCR	Yes	0	NA	0	NA	0
70	Adare General Hosp	Inpatient	2	9	0.5	25	6	2021	2	VTM	Adequate	Real time PCR	Yes	0	NA	0	NA	0
71	Adare General Hosp	Inpatient	1	9	0.9	25	6	2021	2	VTM	Adequate	Real time PCR	Yes	0	NA	0	NA	0
72	Adare General Hosp	Inpatient	2	9	0.7	25	6	2021	2	VTM	Adequate	Real time PCR	Yes	0	NA	0	NA	0
73	Adare General Hosp	Inpatient	2	9	3.7	25	6	2021	2	VTM	Adequate	Real time PCR	Yes	0	NA	0	NA	0
74	Adare General Hosp	Inpatient	2	9	0.5	25	6	2021	2	VTM	Adequate	Real time PCR	Yes	0	NA	0	NA	0
75	Adare General Hosp	Inpatient	1	9	0.9	25	6	2021	2	VTM	Adequate	Real time PCR	Yes	0	NA	0	NA	0
76	Adare General Hosp	Inpatient	1	9	0.5	24	6	2021	2	VTM	Adequate	Real time PCR	Yes	0	NA	0	NA	0
77	Adare General Hosp	Inpatient	1	9	12	25	6	2021	2	VTM	Adequate	Real time PCR	Yes	0	NA	0	NA	0
78	Adare General Hosp	Inpatient	1	9	4	26	6	2021	2	VTM	Adequate	Real time PCR	Yes	0	NA	0	NA	0
79	Adare General Hosp	Inpatient	2	9	50	26	6	2021	2	VTM	Adequate	Real time PCR	Yes	0	NA	0	NA	0
80	Adare General Hosp	Inpatient	2	9	2	25	6	2021	2	VTM	Adequate	Real time PCR	Yes	0	NA	0	NA	0
81	Adare General Hosp	Inpatient	1	9	0.4	24	6	2021	2	VTM	Adequate	Real time PCR	Yes	0	NA	0	NA	0
82	Adare General Hosp	Inpatient	1	9	50	26	6	2021	2	VTM	Adequate	Real time PCR	Yes	0	NA	0	NA	0
83	Adare General Hosp	Inpatient	2	9	1.2	26	6	2021	2	VTM	Adequate	Real time PCR	Yes	0	NA	0	NA	0
84	Adare General Hosp	Inpatient	2	9	3	26	6	2021	2	VTM	Adequate	Real time PCR	Yes	0	NA	0	NA	0
85	Adare General Hosp	Inpatient	2	9	1	26	6	2021	2	VTM	Adequate	Real time PCR	Yes	0	NA	0	NA	0
86	Adare General Hosp	Inpatient	1	9	2	26	6	2021	2	VTM	Adequate	Real time PCR	Yes	0	NA	0	NA	0
87	Adare General Hosp	Inpatient	1	9	0.3	27	6	2021	2	VTM	Adequate	Real time PCR	Yes	0	NA	0	NA	0
88	Adare General Hosp	Inpatient	2	9	0.9	27	6	2021	2	VTM	Adequate	Real time PCR	Yes	0	NA	0	NA	0
89	Adare General Hosp	Inpatient	2	9	0.5	27	6	2021	2	VTM	Adequate	Real time PCR	Yes	0	NA	0	NA	0
90	Adare General Hosp	Inpatient	1	9	1.1	26	6	2021	2	VTM	Adequate	Real time PCR	Yes	0	NA	0	NA	0
91	Adare General Hosp	Inpatient	1	9	2	26	6	2021	2	VTM	Adequate	Real time PCR	Yes	0	NA	0	NA	0
92	Adare General Hosp	Inpatient	1	9	0.7	27	6	2021	2	VTM	Adequate	Real time PCR	Yes	0	NA	0	NA	0
93	Adare General Hosp	Inpatient	1	9	0.7	27	6	2021	2	VTM	Adequate	Real time PCR	Yes	0	NA	0	NA	0
94	Adare General Hosp	Inpatient	2	9	0.3	27	6	2021	2	VTM	Adequate	Real time PCR	Yes	0	NA	0	NA	0
95	Adare General Hosp	Inpatient	2	9	2	27	7	2021	2	VTM	Adequate	Real time PCR	Yes	0	NA	0	NA	0
96	Adare General Hosp	Inpatient	2	9	0.7	28	7	2021	2	VTM	Adequate	Real time PCR	Yes	0	NA	0	NA	0
97	Adare General Hosp	Inpatient	1	9	1	28	7	2021	2	VTM	Adequate	Real time PCR	Yes	0	NA	0	NA	0
98	Adare General Hosp	Inpatient	2	9	0.9	28	7	2021	2	VTM	Adequate	Real time PCR	Yes	0	NA	0	NA	0
99	Akaki Health Center	Outpatient	1	1	2.5	2	1	2021	1	VTM	Adequate	Real time PCR		0	NA	0	NA	0
100	Akaki Health Center	Outpatient	2	1	1.75	2	1	2021	1	VTM	Adequate	Real time PCR		0	NA	0	NA	0
101	Akaki Health Center	Outpatient	2	1	1	2	1	2021	1	VTM	Adequate	Real time PCR		1	Influenza B	0	NA	0
102	Akaki Health Center	Outpatient	1	1	1.25	2	1	2021	1	VTM	Adequate	Real time PCR		1	Influenza B	0	NA	0
103	Akaki Health Center	Outpatient	1	1	0.5	2	1	2021	1	VTM	Adequate	Real time PCR		0	NA	0	NA	0
104	Akaki Health Center	Outpatient	1	1	2	2	1	2021	1	VTM	Adequate	Real time PCR		0	NA	0	NA	0
105	Akaki Health Center	Outpatient	1	1	1.25	2	1	2021	1	VTM	Adequate	Real time PCR		0	NA	0	NA	0
106	Akaki Health Center	Outpatient	2	1	0.75	2	1	2021	1	VTM	Adequate	Real time PCR		1	Influenza B	0	NA	0
107	Akaki Health Center	Outpatient	1	1	2	2	1	2021	1	VTM	Adequate	Real time PCR		1	Influenza B	0	NA	0
108	Akaki Health Center	Outpatient	2	1	4	2	1	2021	1	VTM	Adequate	Real time PCR		0	NA	0	NA	0
109	Akaki Health Center	Outpatient	1	1	2	2	1	2021	1	VTM	Adequate	Real time PCR		1	Influenza B	0	NA	0
110	Akaki Health Center	Outpatient	1	1	38	2	1	2021	1	VTM	Adequate	Real time PCR		0	NA	0	NA	0
111	Akaki Health Center	Outpatient	2	1	14	2	1	2021	1	VTM	Adequate	Real time PCR		0	NA	1	NA	0
112	Akaki Health Center	Outpatient	1	1	1.25	2	1	2021	1	VTM	Adequate	Real time PCR		0	NA	1	NA	0
113	Akaki Health Center	Outpatient	1	1	1	5	1	2021	1	VTM	Adequate	Real time PCR	Yes	0	NA	0	NA	0
114	Akaki Health Center	Outpatient	2	1	3	5	1	2021	1	VTM	Adequate	Real time PCR	Yes	0	NA	0	NA	0
115	Akaki Health Center	Outpatient	2	1	4	5	1	2021	1	VTM	Adequate	Real time PCR	Yes	0	NA	1	NA	0
116	Akaki Health Center	Outpatient	1	1	4	5	1	2021	1	VTM	Adequate	Real time PCR	Yes	1	Influenza B	0	NA	0
117	Akaki Health Center	Outpatient	1	1	2	5	1	2021	1	VTM	Adequate	Real time PCR	Yes	1	Influenza B	0	NA	0
118	Akaki Health Center	Outpatient	1	1	1	5	1	2021	1	VTM	Adequate	Real time PCR	Yes	0	NA	0	NA	0
119	Akaki Health Center	Outpatient	1	1	4	5	1	2021	1	VTM	Adequate	Real time PCR	Yes	0	NA	0	NA	0
120	Akaki Health Center	Outpatient	1	1	33	5	1	2021	1	VTM	Adequate	Real time PCR	Yes	0	NA	0	NA	0
121	Akaki Health Center	Outpatient	2	1	4	5	1	2021	1	VTM	Adequate	Real time PCR	Yes	1	Influenza B	0	NA	0
122	Akaki Health Center	Outpatient	1	1	1	5	1	2021	1	VTM	Adequate	Real time PCR	Yes	0	NA	0	NA	0
123	Akaki Health Center	Outpatient	2	1	6	6	2	2021	1	VTM	Adequate	Real time PCR	Yes	0	NA	0	NA	0
124	Akaki Health Center	Outpatient	1	1	34	6	2	2021	1	VTM	Adequate	Real time PCR	Yes	0	NA	1	NA	0
125	Akaki Health Center	Outpatient	1	1	0.5	6	2	2021	1	VTM	Adequate	Real time PCR	Yes	0	NA	0	NA	0
126	Akaki Health Center	Outpatient	2	1	7	6	2	2021	1	VTM	Adequate	Real time PCR	Yes	0	NA	0	NA	0
127	Akaki Health Center	Outpatient	1	1	1.8	6	2	2021	1	VTM	Adequate	Real time PCR	Yes	0	NA	0	NA	0
128	Akaki Health Center	Outpatient	1	1	0.6	6	2	2021	1	VTM	Adequate	Real time PCR	Yes	0	NA	0	NA	0
129	Akaki Health Center	Outpatient	1	1	1.4	6	2	2021	1	VTM	Adequate	Real time PCR	Yes	0	NA	0	NA	0
130	Akaki Health Center	Outpatient	1	1	2.2	6	2	2021	1	VTM	Adequate	Real time PCR	Yes	0	NA	0	NA	0
131	Akaki Health Center	Outpatient	1	1	8	6	2	2021	1	VTM	Adequate	Real time PCR	Yes	0	NA	0	NA	0
132	Akaki Health Center	Outpatient	2	1	4	6	2	2021	1	VTM	Adequate	Real time PCR	Yes	1	Influenza A	0	NA	0
133	Akaki Health Center	Outpatient	2	1	3.4	6	2	2021	1	VTM	Adequate	Real time PCR	Yes	0	NA	0	NA	0
134	Akaki Health Center	Outpatient	1	1	1.1	6	2	2021	1	VTM	Adequate	Real time PCR	Yes	0	NA	0	NA	0
135	Akaki Health Center	Outpatient	1	1	1.8	6	2	2021	1	VTM	Adequate	Real time PCR	Yes	0	NA	0	NA	0
136	Akaki Health Center	Outpatient	2	1	1.3	6	2	2021	1	VTM	Adequate	Real time PCR	Yes	0	NA	0	NA	0
137	Akaki Health Center	Outpatient	1	1	2.4	6	2	2021	1	VTM	Adequate	Real time PCR	Yes	0	NA	0	NA	0
138	Akaki Health Center	Outpatient	2	1	0.9	6	2	2021	1	VTM	Adequate	Real time PCR	Yes	0	NA	0	NA	0
139	Akaki Health Center	Outpatient	1	1	0.3	14	4	2021	1	VTM	Adequate	Real time PCR	Yes	0	NA	0	NA	0
140	Akaki Health Center	Outpatient	2	1	1	14	4	2021	1	VTM	Adequate	Real time PCR	Yes	0	NA	0	NA	0
141	Akaki Health Center	Outpatient	2	1	2.2	14	4	2021	1	VTM	Adequate	Real time PCR	Yes	0	NA	0	NA	0
142	Akaki Health Center	Outpatient	1	1	3	14	4	2021	1	VTM	Adequate	Real time PCR	Yes	0	NA	0	NA	0
143	Akaki Health Center	Outpatient	2	1	4	14	4	2021	1	VTM	Adequate	Real time PCR	Yes	0	NA	0	NA	0
144	Akaki Health Center	Outpatient	2	1	7	14	4	2021	1	VTM	Adequate	Real time PCR	Yes	0	NA	0	NA	0
145	Akaki Health Center	Outpatient	1	1	36	19	5	2021	1	VTM	Adequate	Real time PCR	Yes	0	NA	0	NA	0
146	Akaki Health Center	Outpatient	2	1	45	19	5	2021	1	VTM	Adequate	Real time PCR	Yes	0	NA	0	NA	0
147	Akaki Health Center	Outpatient	1	1	0.6	19	5	2021	1	VTM	Adequate	Real time PCR	Yes	0	NA	0	NA	0
148	Akaki Health Center	Outpatient	1	1	4.7	19	5	2021	1	VTM	Adequate	Real time PCR	Yes	0	NA	0	NA	0
149	Akaki Health Center	Outpatient	1	1	1.8	7	2	2021	1	VTM	Adequate	Real time PCR	Yes	0	NA	0	NA	0
150	Akaki Health Center	Outpatient	2	1	0.8	7	2	2021	1	VTM	Adequate	Real time PCR	Yes	0	NA	0	NA	0
151	Akaki Health Center	Outpatient	2	1	0.9	7	2	2021	1	VTM	Adequate	Real time PCR	Yes	0	NA	0	NA	0
152	Akaki Health Center	Outpatient	2	1	1.4	7	2	2021	1	VTM	Adequate	Real time PCR	Yes	0	NA	0	NA	0
153	Akaki Health Center	Outpatient	1	1	17	7	2	2021	1	VTM	Adequate	Real time PCR	Yes	0	NA	0	NA	0
154	Akaki Health Center	Outpatient	2	1	35	7	2	2021	1	VTM	Adequate	Real time PCR	Yes	0	NA	1	NA	0
155	Akaki Health Center	Outpatient	2	1	10	7	2	2021	1	VTM	Adequate	Real time PCR	Yes	0	NA	0	NA	0
156	Akaki Health Center	Outpatient	2	1	2	7	2	2021	1	VTM	Adequate	Real time PCR	Yes	0	NA	0	NA	0
157	Akaki Health Center	Outpatient	1	1	1.9	7	2	2021	1	VTM	Adequate	Real time PCR	Yes	0	NA	0	NA	0
158	Akaki Health Center	Outpatient	1	1	1.1	7	2	2021	1	VTM	Adequate	Real time PCR	Yes	0	NA	0	NA	0
159	Akaki Health Center	Outpatient	1	1	0.7	7	2	2021	1	VTM	Adequate	Real time PCR	Yes	0	NA	0	NA	0
160	Akaki Health Center	Outpatient	2	1	13	7	2	2021	1	VTM	Adequate	Real time PCR	Yes	0	NA	0	NA	0
161	Akaki Health Center	Outpatient	2	1	27	7	2	2021	1	VTM	Adequate	Real time PCR	Yes	0	NA	0	NA	0
162	Akaki Health Center	Outpatient	2	1	3.9	7	2	2021	1	VTM	Adequate	Real time PCR	Yes	1	Influenza B	0	NA	0
163	Akaki Health Center	Outpatient	2	1	7	7	2	2021	1	VTM	Adequate	Real time PCR	Yes	0	NA	0	NA	0
164	Akaki Health Center	Outpatient	2	1	3.1	7	2	2021	1	VTM	Adequate	Real time PCR	Yes	0	NA	0	NA	0
165	Akaki Health Center	Outpatient	2	1	1.2	7	2	2021	1	VTM	Adequate	Real time PCR	Yes	1	Influenza B	0	NA	0
166	Akaki Health Center	Outpatient	2	1	1	7	2	2021	1	VTM	Adequate	Real time PCR	Yes	0	NA	0	NA	0
167	Akaki Health Center	Outpatient	2	1	39	7	2	2021	1	VTM	Adequate	Real time PCR	Yes	0	NA	0	NA	0
168	Akaki Health Center	Outpatient	2	1	30	7	2	2021	1	VTM	Adequate	Real time PCR	Yes	0	NA	0	NA	0
169	Akaki Health Center	Outpatient	2	1	25	7	2	2021	1	VTM	Adequate	Real time PCR	Yes	1	Influenza B	0	NA	0
170	Akaki Health Center	Outpatient	2	1	32	7	2	2021	1	VTM	Adequate	Real time PCR	Yes	0	NA	0	NA	0
171	Akaki Health Center	Outpatient	1	1	1.8	7	2	2021	1	VTM	Adequate	Real time PCR	Yes	0	NA	0	NA	0
172	Akaki Health Center	Outpatient	1	1	0.8	7	2	2021	1	VTM	Adequate	Real time PCR	Yes	0	NA	0	NA	0
173	Akaki Health Center	Outpatient	1	1	7	7	2	2021	1	VTM	Adequate	Real time PCR	Yes	0	NA	0	NA	0
174	Akaki Health Center	Outpatient	1	1	0.9	7	2	2021	1	VTM	Adequate	Real time PCR	Yes	1	Influenza B	0	NA	0
175	Akaki Health Center	Outpatient	2	1	12	7	2	2021	1	VTM	Adequate	Real time PCR	Yes	0	NA	0	NA	0
176	Akaki Health Center	Outpatient	1	1	3	8	2	2021	1	VTM	Adequate	Real time PCR	Yes	0	NA	0	NA	0
177	Akaki Health Center	Outpatient	1	1	1.6	8	2	2021	1	VTM	Adequate	Real time PCR	Yes	0	NA	0	NA	0
178	Akaki Health Center	Outpatient	1	1	0.3	8	2	2021	1	VTM	Adequate	Real time PCR	Yes	1	Influenza B	0	NA	0
179	Akaki Health Center	Outpatient	1	1	4.7	8	2	2021	1	VTM	Adequate	Real time PCR	Yes	0	NA	0	NA	0
180	Akaki Health Center	Outpatient	2	1	1.1	8	2	2021	1	VTM	Adequate	Real time PCR	Yes	0	NA	0	NA	0
181	Akaki Health Center	Outpatient	1	1	4	8	2	2021	1	VTM	Adequate	Real time PCR	Yes	0	NA	0	NA	0
182	Akaki Health Center	Outpatient	1	1	4	8	2	2021	1	VTM	Adequate	Real time PCR	Yes	0	NA	0	NA	0
183	Akaki Health Center	Outpatient	2	1	1.7	8	2	2021	1	VTM	Adequate	Real time PCR	Yes	0	NA	0	NA	0
184	Akaki Health Center	Outpatient	2	1	0.9	8	2	2021	1	VTM	Adequate	Real time PCR	Yes	0	NA	0	NA	0
185	Akaki Health Center	Outpatient	2	1	0.3	8	2	2021	1	VTM	Adequate	Real time PCR	Yes	0	NA	0	NA	0
186	Akaki Health Center	Outpatient	1	1	4	8	2	2021	1	VTM	Adequate	Real time PCR	Yes	0	NA	0	NA	0
187	Akaki Health Center	Outpatient	2	1	1.3	9	2	2021	1	VTM	Adequate	Real time PCR	Yes	0	NA	0	NA	0
188	Akaki Health Center	Outpatient	2	1	1.5	9	2	2021	1	VTM	Adequate	Real time PCR	Yes	0	NA	0	NA	0
189	Akaki Health Center	Outpatient	2	1	1.4	9	2	2021	1	VTM	Adequate	Real time PCR	Yes	0	NA	0	NA	0
190	Akaki Health Center	Outpatient	2	1	2	9	2	2021	1	VTM	Adequate	Real time PCR	Yes	0	NA	0	NA	0
191	Akaki Health Center	Outpatient	2	1	1	9	2	2021	1	VTM	Adequate	Real time PCR	Yes	0	NA	0	NA	0
192	Akaki Health Center	Outpatient	1	1	2	9	2	2021	1	VTM	Adequate	Real time PCR	Yes	0	NA	0	NA	0
193	Akaki Health Center	Outpatient	1	1	4.3	9	2	2021	1	VTM	Adequate	Real time PCR	Yes	0	NA	0	NA	0
194	Akaki Health Center	Outpatient	1	1	2.1	2	1	2021	1	VTM	Adequate	Real time PCR	Yes	0	NA	0	NA	0
195	Akaki Health Center	Outpatient	2	1	2.8	2	1	2021	1	VTM	Adequate	Real time PCR	Yes	0	NA	0	NA	0
196	Akaki Health Center	Outpatient	1	1	2	2	1	2021	1	VTM	Adequate	Real time PCR	Yes	0	NA	0	NA	0
197	Akaki Health Center	Outpatient	1	1	3	10	3	2021	1	VTM	Adequate	Real time PCR	Yes	0	NA	0	NA	0
198	Akaki Health Center	Outpatient	1	1	2.8	10	3	2021	1	VTM	Adequate	Real time PCR	Yes	0	NA	0	NA	0
199	Akaki Health Center	Outpatient	1	1	2.6	10	3	2021	1	VTM	Adequate	Real time PCR	Yes	0	NA	0	NA	0
200	Akaki Health Center	Outpatient	1	1	3	10	3	2021	1	VTM	Adequate	Real time PCR	Yes	0	NA	0	NA	0
201	Akaki Health Center	Outpatient	1	1	2	10	3	2021	1	VTM	Adequate	Real time PCR	Yes	0	NA	0	NA	0
202	Akaki Health Center	Outpatient	2	1	3.2	11	3	2021	1	VTM	Adequate	Real time PCR	Yes	0	NA	0	NA	0
203	Akaki Health Center	Outpatient	2	1	21	11	3	2021	1	VTM	Adequate	Real time PCR	Yes	0	NA	0	NA	0
204	Akaki Health Center	Outpatient	2	1	0.01	11	3	2021	1	VTM	Adequate	Real time PCR	Yes	0	NA	1	NA	0
205	Akaki Health Center	Outpatient	2	1	35	11	3	2021	1	VTM	Adequate	Real time PCR	Yes	0	NA	0	NA	0
206	Akaki Health Center	Outpatient	2	1	70	11	3	2021	1	VTM	Adequate	Real time PCR	Yes	0	NA	0	NA	0
207	Akaki Health Center	Outpatient	1	1	0.1	11	3	2021	1	VTM	Adequate	Real time PCR	Yes	0	NA	0	NA	0
208	Akaki Health Center	Outpatient	1	1	2	11	3	2021	1	VTM	Adequate	Real time PCR	Yes	0	NA	0	NA	0
209	Akaki Health Center	Outpatient	2	1	1.1	11	3	2021	1	VTM	Adequate	Real time PCR	Yes	0	NA	0	NA	0
210	Akaki Health Center	Outpatient	1	1	1	11	3	2021	1	VTM	Adequate	Real time PCR	Yes	0	NA	0	NA	0
211	Akaki Health Center	Outpatient	1	1	0.6	11	3	2021	1	VTM	Adequate	Real time PCR	Yes	1	Influenza B	0	NA	0
212	Akaki Health Center	Outpatient	1	1	2	11	3	2021	1	VTM	Adequate	Real time PCR	Yes	0	NA	0	NA	0
213	Akaki Health Center	Outpatient	1	1	3	11	3	2021	1	VTM	Adequate	Real time PCR	Yes	0	NA	1	NA	0
214	Akaki Health Center	Outpatient	2	1	1.3	11	3	2021	1	VTM	Adequate	Real time PCR	Yes	0	NA	0	NA	0
215	Akaki Health Center	Outpatient	2	1	28	11	3	2021	1	VTM	Adequate	Real time PCR	Yes	0	NA	1	NA	0
216	Akaki Health Center	Outpatient	1	1	0.8	11	3	2021	1	VTM	Adequate	Real time PCR	Yes	0	NA	0	NA	0
217	Akaki Health Center	Outpatient	2	1	0.6	11	3	2021	1	VTM	Adequate	Real time PCR	Yes	0	NA	0	NA	0
218	Akaki Health Center	Outpatient	1	1	2	11	3	2021	1	VTM	Adequate	Real time PCR	Yes	0	NA	0	NA	0
219	Akaki Health Center	Outpatient	2	1	1	12	3	2021	1	VTM	Adequate	Real time PCR	Yes	0	NA	0	NA	0
220	Akaki Health Center	Outpatient	2	1	1.7	12	3	2021	1	VTM	Adequate	Real time PCR	Yes	0	NA	0	NA	0
221	Akaki Health Center	Outpatient	2	1	1.8	12	3	2021	1	VTM	Adequate	Real time PCR	Yes	0	NA	0	NA	0
222	Akaki Health Center	Outpatient	1	1	4.4	12	3	2021	1	VTM	Adequate	Real time PCR	Yes	0	NA	0	NA	0
223	Akaki Health Center	Outpatient	1	1	2.4	12	3	2021	1	VTM	Adequate	Real time PCR	Yes	0	NA	0	NA	0
224	Akaki Health Center	Outpatient	2	1	0.6	12	3	2021	1	VTM	Adequate	Real time PCR	Yes	0	NA	0	NA	0
225	Akaki Health Center	Outpatient	2	1	2.8	12	3	2021	1	VTM	Adequate	Real time PCR	Yes	0	NA	0	NA	0
226	Akaki Health Center	Outpatient	1	1	30	12	3	2021	1	VTM	Adequate	Real time PCR	Yes	1	Influenza B	0	NA	0
227	Akaki Health Center	Outpatient	2	1	29	12	3	2021	1	VTM	Adequate	Real time PCR	Yes	0	NA	0	NA	0
228	Akaki Health Center	Outpatient	1	1	31	12	3	2021	1	VTM	Adequate	Real time PCR	Yes	0	NA	1	NA	0
229	Akaki Health Center	Outpatient	1	1	26	11	3	2021	1	VTM	Adequate	Real time PCR	Yes	0	NA	1	NA	0
230	Akaki Health Center	Outpatient	2	1	21	11	3	2021	1	VTM	Adequate	Real time PCR	Yes	0	NA	1	NA	0
231	Akaki Health Center	Outpatient	1	1	0.7	11	3	2021	1	VTM	Adequate	Real time PCR	Yes	0	NA	0	NA	0
232	Akaki Health Center	Outpatient	1	1	2	11	3	2021	1	VTM	Adequate	Real time PCR	Yes	1	Influenza B	0	NA	0
233	Akaki Health Center	Outpatient	1	1	0.7	11	3	2021	1	VTM	Adequate	Real time PCR	Yes	0	NA	0	NA	0
234	Akaki Health Center	Outpatient	1	1	0.6	11	3	2021	1	VTM	Adequate	Real time PCR	Yes	0	NA	0	NA	0
235	Akaki Health Center	Outpatient	2	1	3.3	12	3	2021	1	VTM	Adequate	Real time PCR	Yes	0	NA	0	NA	0
236	Akaki Health Center	Outpatient	2	1	26	12	3	2021	1	VTM	Adequate	Real time PCR	Yes	0	NA	1	NA	0
237	Akaki Health Center	Outpatient	1	1	50	12	3	2021	1	VTM	Adequate	Real time PCR	Yes	0	NA	0	NA	0
238	Akaki Health Center	Outpatient	1	1	25	12	3	2021	1	VTM	Adequate	Real time PCR	Yes	0	NA	0	NA	0
239	Akaki Health Center	Outpatient	2	1	50	12	3	2021	1	VTM	Adequate	Real time PCR	Yes	0	NA	0	NA	0
240	Akaki Health Center	Outpatient	2	1	35	12	3	2021	1	VTM	Adequate	Real time PCR	Yes	0	NA	1	NA	0
241	Akaki Health Center	Outpatient	2	1	26	12	3	2021	1	VTM	Adequate	Real time PCR	Yes	0	NA	0	NA	0
242	Akaki Health Center	Outpatient	2	1	0.9	12	3	2021	1	VTM	Adequate	Real time PCR	Yes	0	NA	0	NA	0
243	Akaki Health Center	Outpatient	1	1	53	12	3	2021	1	VTM	Adequate	Real time PCR	Yes	0	NA	1	NA	0
244	Akaki Health Center	Outpatient	1	1	1.5	12	3	2021	1	VTM	Adequate	Real time PCR	Yes	0	NA	0	NA	0
245	Akaki Health Center	Outpatient	1	1	13	12	3	2021	1	VTM	Adequate	Real time PCR	Yes	0	NA	1	NA	0
246	Akaki Health Center	Outpatient	1	1	1	12	3	2021	1	VTM	Adequate	Real time PCR	Yes	0	NA	0	NA	0
247	Akaki Health Center	Outpatient	1	1	47	12	3	2021	1	VTM	Adequate	Real time PCR	Yes	0	NA	1	NA	0
248	Akaki Health Center	Outpatient	2	1	14	12	3	2021	1	VTM	Adequate	Real time PCR	Yes	0	NA	1	NA	0
249	Akaki Health Center	Outpatient	1	1	35	12	3	2021	1	VTM	Adequate	Real time PCR	Yes	0	NA	1	NA	0
250	Akaki Health Center	Outpatient	2	1	18	12	3	2021	1	VTM	Adequate	Real time PCR	Yes	0	NA	0	NA	0
251	Akaki Health Center	Outpatient	1	1	28	12	3	2021	1	VTM	Adequate	Real time PCR	Yes	0	NA	1	NA	0
252	Akaki Health Center	Outpatient	1	1	39	12	3	2021	1	VTM	Adequate	Real time PCR	Yes	0	NA	1	NA	0
253	Akaki Health Center	Outpatient	1	1	41	12	3	2021	1	VTM	Adequate	Real time PCR	Yes	0	NA	1	NA	0
254	Akaki Health Center	Outpatient	1	1	14	13	3	2021	1	VTM	Adequate	Real time PCR	Yes	0	NA	0	NA	0
255	Akaki Health Center	Outpatient	2	1	8	13	3	2021	1	VTM	Adequate	Real time PCR	Yes	0	NA	0	NA	0
256	Akaki Health Center	Outpatient	1	1	32	13	3	2021	1	VTM	Adequate	Real time PCR	Yes	0	NA	0	NA	0
257	Akaki Health Center	Outpatient	1	1	0.7	13	3	2021	1	VTM	Adequate	Real time PCR	Yes	0	NA	0	NA	0
258	Akaki Health Center	Outpatient	2	1	4	13	3	2021	1	VTM	Adequate	Real time PCR	Yes	0	NA	0	NA	0
259	Akaki Health Center	Outpatient	2	1	2	13	3	2021	1	VTM	Adequate	Real time PCR	Yes	0	NA	0	NA	0
260	Akaki Health Center	Outpatient	2	1	0.9	13	3	2021	1	VTM	Adequate	Real time PCR	Yes	0	NA	0	NA	0
261	Akaki Health Center	Outpatient	2	1	0.8	13	3	2021	1	VTM	Adequate	Real time PCR	Yes	0	NA	0	NA	0
262	Akaki Health Center	Outpatient	2	1	0.8	13	3	2021	1	VTM	Adequate	Real time PCR	Yes	0	NA	1	NA	0
263	Akaki Health Center	Outpatient	1	1	26	12	3	2021	1	VTM	Adequate	Real time PCR	Yes	0	NA	1	NA	0
264	Akaki Health Center	Outpatient	1	1	35	12	3	2021	1	VTM	Adequate	Real time PCR	Yes	0	NA	0	NA	0
265	Akaki Health Center	Outpatient	1	1	27	12	3	2021	1	VTM	Adequate	Real time PCR	Yes	0	NA	1	NA	0
266	Akaki Health Center	Outpatient	2	1	24	13	3	2021	1	VTM	Adequate	Real time PCR	Yes	1	Influenza B	1	NA	1
267	Akaki Health Center	Outpatient	1	1	0.1	14	3	2021	1	VTM	Adequate	Real time PCR	Yes	0	NA	0	NA	0
268	Akaki Health Center	Outpatient	2	1	27	14	3	2021	1	VTM	Adequate	Real time PCR	Yes	0	NA	0	NA	0
269	Akaki Health Center	Outpatient	1	1	1.6	14	3	2021	1	VTM	Adequate	Real time PCR	Yes	0	NA	0	NA	0
270	Akaki Health Center	Outpatient	2	1	5	14	3	2021	1	VTM	Adequate	Real time PCR	Yes	0	NA	1	NA	0
271	Akaki Health Center	Outpatient	1	1	33	14	3	2021	1	VTM	Adequate	Real time PCR	Yes	0	NA	0	NA	0
272	Akaki Health Center	Outpatient	1	1	2.11	14	3	2021	1	VTM	Adequate	Real time PCR	Yes	0	NA	0	NA	0
273	Akaki Health Center	Outpatient	1	1	36	14	3	2021	1	VTM	Adequate	Real time PCR	Yes	0	NA	1	NA	0
274	Akaki Health Center	Outpatient	1	1	4	2	1	2021	1	VTM	Adequate	Real time PCR	Yes	0	NA	0	NA	0
275	Akaki Health Center	Outpatient	2	1	2.2	2	1	2021	1	VTM	Adequate	Real time PCR	Yes	0	NA	0	NA	0
276	Akaki Health Center	Outpatient	2	1	42	2	1	2021	1	VTM	Adequate	Real time PCR	Yes	0	NA	1	NA	0
277	Akaki Health Center	Outpatient	1	1	3	2	1	2021	1	VTM	Adequate	Real time PCR	Yes	0	NA	0	NA	0
278	Akaki Health Center	Outpatient	1	1	14	19	5	2021	1	VTM	Adequate	Real time PCR	Yes	0	NA	0	NA	0
279	Akaki Health Center	Outpatient	1	1	27	15	4	2021	1	VTM	Adequate	Real time PCR	Yes	0	NA	0	NA	0
280	Akaki Health Center	Outpatient	2	1	27	15	4	2021	1	VTM	Adequate	Real time PCR	Yes	0	NA	0	NA	0
281	Akaki Health Center	Outpatient	1	1	2.3	16	4	2021	1	VTM	Adequate	Real time PCR	Yes	0	NA	0	NA	0
282	Akaki Health Center	Outpatient	2	1	4	16	4	2021	1	VTM	Adequate	Real time PCR	Yes	0	NA	0	NA	0
283	Akaki Health Center	Outpatient	2	1	2	16	4	2021	1	VTM	Adequate	Real time PCR	Yes	0	NA	0	NA	0
284	Akaki Health Center	Outpatient	2	1	67	16	4	2021	1	VTM	Adequate	Real time PCR	Yes	0	NA	0	NA	0
285	Akaki Health Center	Outpatient	1	1	55	16	4	2021	1	VTM	Adequate	Real time PCR	Yes	0	NA	0	NA	0
286	Akaki Health Center	Outpatient	2	1	25	16	4	2021	1	VTM	Adequate	Real time PCR	Yes	0	NA	0	NA	0
287	Akaki Health Center	Outpatient	2	1	22	16	4	2021	1	VTM	Adequate	Real time PCR	Yes	0	NA	0	NA	0
288	Akaki Health Center	Outpatient	2	1	48	16	4	2021	1	VTM	Adequate	Real time PCR	Yes	0	NA	0	NA	0
289	Akaki Health Center	Outpatient	1	1	76	16	4	2021	1	VTM	Adequate	Real time PCR	Yes	0	NA	0	NA	0
290	Akaki Health Center	Outpatient	2	1	42	16	4	2021	1	VTM	Adequate	Real time PCR	Yes	0	NA	0	NA	0
291	Akaki Health Center	Outpatient	2	1	35	16	4	2021	1	VTM	Adequate	Real time PCR	Yes	0	NA	1	NA	0
292	Akaki Health Center	Outpatient	2	1	45	16	4	2021	1	VTM	Adequate	Real time PCR	Yes	0	NA	0	NA	0
293	Akaki Health Center	Outpatient	1	1	56	16	4	2021	1	VTM	Adequate	Real time PCR	Yes	0	NA	0	NA	0
294	Akaki Health Center	Outpatient	2	1	2.25	17	4	2021	1	VTM	Adequate	Real time PCR	Yes	0	NA	0	NA	0
295	Akaki Health Center	Outpatient	1	1	1.7	17	4	2021	1	VTM	Adequate	Real time PCR	Yes	0	NA	0	NA	0
296	Akaki Health Center	Outpatient	2	1	1	17	4	2021	1	VTM	Adequate	Real time PCR	Yes	0	NA	0	NA	0
297	Akaki Health Center	Outpatient	1	1	47	17	4	2021	1	VTM	Adequate	Real time PCR	Yes	0	NA	0	NA	0
298	Akaki Health Center	Outpatient	2	1	67	17	4	2021	1	VTM	Adequate	Real time PCR	Yes	0	NA	0	NA	0
299	Akaki Health Center	Outpatient	2	1	9	17	4	2021	1	VTM	Adequate	Real time PCR	Yes	0	NA	0	NA	0
300	Akaki Health Center	Outpatient	2	1	60	17	4	2021	1	VTM	Adequate	Real time PCR	Yes	0	NA	1	NA	0
301	Akaki Health Center	Outpatient	2	1	45	17	4	2021	1	VTM	Adequate	Real time PCR	Yes	0	NA	0	NA	0
302	Akaki Health Center	Outpatient	2	1	19	17	4	2021	1	VTM	Adequate	Real time PCR	Yes	0	NA	0	NA	0
303	Akaki Health Center	Outpatient	2	1	35	17	4	2021	1	VTM	Adequate	Real time PCR	Yes	0	NA	1	NA	0
304	Akaki Health Center	Outpatient	2	1	23	17	4	2021	1	VTM	Adequate	Real time PCR	Yes	0	NA	1	NA	0
305	Akaki Health Center	Outpatient	2	1	30	17	4	2021	1	VTM	Adequate	Real time PCR	Yes	0	NA	0	NA	0
306	Akaki Health Center	Outpatient	2	1	40	17	4	2021	1	VTM	Adequate	Real time PCR	Yes	0	NA	0	NA	0
307	Akaki Health Center	Outpatient	2	1	23	21	5	2021	1	VTM	Adequate	Real time PCR	Yes	0	NA	0	NA	0
308	Akaki Health Center	Outpatient	1	1	5	22	5	2021	1	VTM	Adequate	Real time PCR	Yes	0	NA	0	NA	0
309	Akaki Health Center	Outpatient	2	1	4	22	5	2021	1	VTM	Adequate	Real time PCR	Yes	0	NA	0	NA	0
310	Akaki Health Center	Outpatient	1	1	2	22	5	2021	1	VTM	Adequate	Real time PCR	Yes	0	NA	0	NA	0
311	Akaki Health Center	Outpatient	1	1	1	22	5	2021	1	VTM	Adequate	Real time PCR	Yes	0	NA	0	NA	0
312	Akaki Health Center	Outpatient	1	1	4	22	5	2021	1	VTM	Adequate	Real time PCR	Yes	0	NA	0	NA	0
313	Akaki Health Center	Outpatient	2	1	6	22	5	2021	1	VTM	Adequate	Real time PCR	Yes	0	NA	0	NA	0
314	Akaki Health Center	Outpatient	1	1	10	22	5	2021	1	VTM	Adequate	Real time PCR	Yes	0	NA	0	NA	0
315	Akaki Health Center	Outpatient	1	1	3	23	5	2021	1	VTM	Adequate	Real time PCR	Yes	0	NA	0	NA	0
316	Akaki Health Center	Outpatient	2	1	4	23	5	2021	1	VTM	Adequate	Real time PCR	Yes	0	NA	0	NA	0
317	Akaki Health Center	Outpatient	2	1	32	23	5	2021	1	VTM	Adequate	Real time PCR	Yes	0	NA	0	NA	0
318	Akaki Health Center	Outpatient	1	1	12	2	1	2021	1	VTM	Adequate	Real time PCR	Yes	0	NA	0	NA	0
319	Akaki Health Center	Outpatient	1	1	2	2	1	2021	1	VTM	Adequate	Real time PCR	Yes	0	NA	0	NA	0
320	Akaki Health Center	Outpatient	2	1	0.8	6	2	2021	1	VTM	Adequate	Real time PCR	Yes	0	NA	0	NA	0
321	Akaki Health Center	Outpatient	2	1	1.11	6	2	2021	1	VTM	Adequate	Real time PCR	Yes	0	NA	0	NA	0
322	Akaki Health Center	Outpatient	1	1	4	6	2	2021	1	VTM	Adequate	Real time PCR	Yes	0	NA	0	NA	0
323	Akaki Health Center	Outpatient	2	1	1.4	6	2	2021	1	VTM	Adequate	Real time PCR	Yes	0	NA	0	NA	0
324	Akaki Health Center	Outpatient	1	1	1.8	10	3	2021	1	VTM	Adequate	Real time PCR	Yes	0	NA	0	NA	0
325	Akaki Health Center	Outpatient	2	1	1.7	23	3	2021	1	VTM	Adequate	Real time PCR	Yes	0	NA	0	NA	0
326	Akaki Health Center	Outpatient	1	1	1.5	10	3	2021	1	VTM	Adequate	Real time PCR	Yes	0	NA	0	NA	0
327	Akaki Health Center	Outpatient	1	1	4	15	4	2021	1	VTM	Adequate	Real time PCR	Yes	0	NA	0	NA	0
328	Akaki Health Center	Outpatient	1	1	3.4	15	4	2021	1	VTM	Adequate	Real time PCR	Yes	0	NA	0	NA	0
329	Akaki Health Center	Outpatient	1	1	1	15	4	2021	1	VTM	Adequate	Real time PCR	Yes	0	NA	0	NA	0
330	Akaki Health Center	Outpatient	2	1	1.5	26	6	2021	1	VTM	Adequate	Real time PCR	Yes	0	NA	0	NA	0
331	Akaki Health Center	Outpatient	1	1	3.5	26	6	2021	1	VTM	Adequate	Real time PCR	Yes	0	NA	0	NA	0
332	Akaki Health Center	Outpatient	2	1	2	26	6	2021	1	VTM	Adequate	Real time PCR	Yes	0	NA	0	NA	0
333	Akaki Health Center	Outpatient	1	1	55	26	6	2021	1	VTM	Adequate	Real time PCR	Yes	0	NA	1	NA	0
334	Akaki Health Center	Outpatient	2	1	1	26	6	2021	1	VTM	Adequate	Real time PCR	Yes	0	NA	0	NA	0
335	Akaki Health Center	Outpatient	2	1	2	26	6	2021	1	VTM	Adequate	Real time PCR	Yes	0	NA	0	NA	0
336	Akaki Health Center	Outpatient	1	1	26	26	6	2021	1	VTM	Adequate	Real time PCR	Yes	0	NA	1	NA	0
337	Akaki Health Center	Outpatient	1	1	2.6	26	6	2021	1	VTM	Adequate	Real time PCR	Yes	0	NA	0	NA	0
338	Akaki Health Center	Outpatient	2	1	28	26	6	2021	1	VTM	Adequate	Real time PCR	Yes	0	NA	0	NA	0
339	Akaki Health Center	Outpatient	2	1	19	26	6	2021	1	VTM	Adequate	Real time PCR	Yes	0	NA	1	NA	0
340	Arbaminch G. Hosp	Inpatient	2	9	18	19	5	2021	2	VTM	Adequate	Real time PCR	Yes	0	NA	0	NA	0
341	Arbaminch G. Hosp	Inpatient	1	9	55	27	7	2021	2	VTM	Adequate	Real time PCR	Yes	0	NA	0	NA	0
342	Arbaminch G. Hosp	Inpatient	1	9	19	23	6	2021	2	VTM	Adequate	Real time PCR	Yes	0	NA	0	NA	0
343	Arbaminch G. Hosp	Inpatient	1	9	70	25	6	2021	2	VTM	Adequate	Real time PCR	Yes	0	NA	0	NA	0
344	Arbaminch G. Hosp	Inpatient	2	9	44	23	6	2021	2	VTM	Adequate	Real time PCR	Yes	0	NA	0	NA	0
345	Asosa Hospital	Inpatient	2	4	20	25	6	2021	2	VTM	Adequate	Real time PCR		0	NA	0	NA	0
346	Asosa Hospital	Inpatient	2	4	45	25	6	2021	2	VTM	Adequate	Real time PCR		0	NA	0	NA	0
347	Asosa Hospital	Inpatient	2	4	70	26	6	2021	2	VTM	Adequate	Real time PCR		0	NA	0	NA	0
348	Asosa Hospital	Inpatient	1	4	23	26	6	2021	2	VTM	Adequate	Real time PCR		0	NA	0	NA	0
349	Dubti Hospital	Inpatient	2	2	0.6	17	4	2021	2	VTM	Adequate	Real time PCR	Yes	0	NA	0	NA	0
350	Dubti Hospital	Inpatient	1	2	0.6	17	4	2021	2	VTM	Adequate	Real time PCR	Yes	0	NA	0	NA	0
351	Dubti Hospital	Inpatient	1	2	4	17	4	2021	2	VTM	Adequate	Real time PCR	Yes	0	NA	0	NA	0
352	Dubti Hospital	Inpatient	2	2	1	11	3	2021	2	VTM	Adequate	Real time PCR	Yes	0	NA	0	NA	0
353	Dubti Hospital	Inpatient	1	2	1.6	11	3	2021	2	VTM	Adequate	Real time PCR	Yes	0	NA	0	NA	0
354	Dubti Hospital	Inpatient	2	2	1.4	11	3	2021	2	VTM	Adequate	Real time PCR	Yes	0	NA	0	NA	0
355	Dubti Hospital	Inpatient	2	2	2	11	3	2021	2	VTM	Adequate	Real time PCR	Yes	0	NA	0	NA	0
356	Dubti Hospital	Inpatient	2	2	1	12	3	2021	2	VTM	Adequate	Real time PCR	Yes	0	NA	0	NA	0
357	Dubti Hospital	Inpatient	1	2	0.6	11	3	2021	2	VTM	Adequate	Real time PCR	Yes	0	NA	0	NA	0
358	Dubti Hospital	Inpatient	2	2	1.5	11	3	2021	2	VTM	Adequate	Real time PCR	Yes	0	NA	0	NA	0
359	Dubti Hospital	Inpatient	2	2	38	11	3	2021	2	VTM	Adequate	Real time PCR	Yes	0	NA	0	NA	0
360	Dubti Hospital	Inpatient	2	2	70	12	3	2021	2	VTM	Adequate	Real time PCR	Yes	0	NA	0	NA	0
361	Dubti Hospital	Inpatient	1	2	0.7	12	3	2021	2	VTM	Adequate	Real time PCR	Yes	0	NA	0	NA	0
362	Dubti Hospital	Inpatient	1	2	40	12	3	2021	2	VTM	Adequate	Real time PCR	Yes	1	Influenza A	0	NA	0
363	Dubti Hospital	Inpatient	1	2	0.8	13	3	2021	2	VTM	Adequate	Real time PCR	Yes	0	NA	0	NA	0
364	Dubti Hospital	Inpatient	1	2	2	12	3	2021	2	VTM	Adequate	Real time PCR	Yes	1	Influenza A	0	NA	0
365	Dubti Hospital	Inpatient	1	2	1.8	12	3	2021	2	VTM	Adequate	Real time PCR	Yes	0	NA	0	NA	0
366	Dubti Hospital	Inpatient	2	2	0.3	13	3	2021	2	VTM	Adequate	Real time PCR	Yes	1	Influenza A	0	NA	0
367	Dubti Hospital	Inpatient	2	2	1	13	3	2021	2	VTM	Adequate	Real time PCR	Yes	0	NA	0	NA	0
368	Dubti Hospital	Inpatient	2	2	2	13	3	2021	2	VTM	Adequate	Real time PCR	Yes	1	Influenza A	0	NA	0
369	Dubti Hospital	Inpatient	2	2	0.3	13	3	2021	2	VTM	Adequate	Real time PCR	Yes	0	NA	0	NA	0
370	Dubti Hospital	Inpatient	1	2	8	13	3	2021	2	VTM	Adequate	Real time PCR	Yes	0	NA	0	NA	0
371	Dubti Hospital	Inpatient	1	2	1	13	3	2021	2	VTM	Adequate	Real time PCR	Yes	0	NA	0	NA	0
372	Dubti Hospital	Inpatient	2	2	0.5	13	3	2021	2	VTM	Adequate	Real time PCR	Yes	0	NA	0	NA	0
373	Dubti Hospital	Inpatient	2	2	1	13	3	2021	2	VTM	Adequate	Real time PCR	Yes	1	Influenza A	0	NA	0
374	Dubti Hospital	Inpatient	1	2	45	13	3	2021	2	VTM	Adequate	Real time PCR	Yes	0	NA	0	NA	0
375	Dubti Hospital	Inpatient	1	2	40	13	3	2021	2	VTM	Adequate	Real time PCR	Yes	0	NA	0	NA	0
376	Dubti Hospital	Inpatient	1	2	40	13	3	2021	2	VTM	Adequate	Real time PCR	Yes	0	NA	0	NA	0
377	Dubti Hospital	Inpatient	2	2	2.5	16	4	2021	2	VTM	Adequate	Real time PCR	Yes	0	NA	0	NA	0
378	Dubti Hospital	Inpatient	1	2	0.5	14	3	2021	2	VTM	Adequate	Real time PCR	Yes	0	NA	0	NA	0
379	Dubti Hospital	Inpatient	1	2	80	14	4	2021	2	VTM	Adequate	Real time PCR	Yes	1	Influenza A	0	NA	0
380	Dubti Hospital	Inpatient	1	2	60	14	4	2021	2	VTM	Adequate	Real time PCR	Yes	0	NA	0	NA	0
381	Dubti Hospital	Inpatient	1	2	30	14	4	2021	2	VTM	Adequate	Real time PCR	Yes	0	NA	0	NA	0
382	Dubti Hospital	Inpatient	2	2	1	14	3	2021	2	VTM	Adequate	Real time PCR	Yes	0	NA	0	NA	0
383	Dubti Hospital	Inpatient	2	2	9	14	3	2021	2	VTM	Adequate	Real time PCR	Yes	0	NA	0	NA	0
384	Dubti Hospital	Inpatient	1	2	0.6	12	3	2021	2	VTM	Adequate	Real time PCR	Yes	0	NA	0	NA	0
385	Dubti Hospital	Inpatient	2	2	0.3	14	4	2021	2	VTM	Adequate	Real time PCR	Yes	0	NA	0	NA	0
386	Dubti Hospital	Inpatient	2	2	2.6	14	4	2021	2	VTM	Adequate	Real time PCR	Yes	0	NA	0	NA	0
387	Dubti Hospital	Inpatient	1	2	0.3	14	4	2021	2	VTM	Adequate	Real time PCR	Yes	0	NA	0	NA	0
388	Dubti Hospital	Inpatient	1	2	0.9	13	3	2021	2	VTM	Adequate	Real time PCR	Yes	0	NA	0	NA	0
389	Dubti Hospital	Inpatient	1	2	16	15	4	2021	2	VTM	Adequate	Real time PCR	Yes	0	NA	0	NA	0
390	Dubti Hospital	Inpatient	1	2	30	15	4	2021	2	VTM	Adequate	Real time PCR	Yes	0	NA	0	NA	0
391	Dubti Hospital	Inpatient	1	2	2	15	4	2021	2	VTM	Adequate	Real time PCR	Yes	0	NA	0	NA	0
392	Dubti Hospital	Inpatient	1	2	6	15	4	2021	2	VTM	Adequate	Real time PCR	Yes	0	NA	0	NA	0
393	Dubti Hospital	Inpatient	1	2	15	15	4	2021	2	VTM	Adequate	Real time PCR	Yes	0	NA	0	NA	0
394	Dubti Hospital	Inpatient	1	2	55	17	4	2021	2	VTM	Adequate	Real time PCR	Yes	0	NA	0	NA	0
395	Dubti Hospital	Inpatient	2	2	32	16	4	2021	2	VTM	Adequate	Real time PCR	Yes	0	NA	0	NA	0
396	Dubti Hospital	Inpatient	1	2	24	16	4	2021	2	VTM	Adequate	Real time PCR	Yes	0	NA	0	NA	0
397	Dubti Hospital	Inpatient	2	2	60	16	4	2021	2	VTM	Adequate	Real time PCR	Yes	0	NA	0	NA	0
398	Dubti Hospital	Inpatient	1	2	64	16	4	2021	2	VTM	Adequate	Real time PCR	Yes	0	NA	0	NA	0
399	Dubti Hospital	Inpatient	1	2	2.5	16	4	2021	2	VTM	Adequate	Real time PCR	Yes	0	NA	0	NA	0
400	Dubti Hospital	Inpatient	1	2	8	16	4	2021	2	VTM	Adequate	Real time PCR	Yes	0	NA	0	NA	0
401	Dubti Hospital	Inpatient	2	2	10	16	4	2021	2	VTM	Adequate	Real time PCR	Yes	0	NA	0	NA	0
402	Dubti Hospital	Inpatient	2	2	50	17	4	2021	2	VTM	Adequate	Real time PCR	Yes	0	NA	0	NA	0
403	Dubti Hospital	Inpatient	2	2	7	17	4	2021	2	VTM	Adequate	Real time PCR	Yes	0	NA	0	NA	0
404	Dubti Hospital	Inpatient	1	2	44	17	4	2021	2	VTM	Adequate	Real time PCR	Yes	0	NA	0	NA	0
405	Dubti Hospital	Inpatient	2	2	8	17	4	2021	2	VTM	Adequate	Real time PCR	Yes	0	NA	0	NA	0
406	Dubti Hospital	Inpatient	1	2	1	19	5	2021	2	VTM	Adequate	Real time PCR	Yes	0	NA	1	NA	0
407	Dubti Hospital	Inpatient	2	2	0.4	19	5	2021	2	VTM	Adequate	Real time PCR	Yes	0	NA	0	NA	0
408	Dubti Hospital	Inpatient	1	2	0.2	19	5	2021	2	VTM	Adequate	Real time PCR	Yes	0	NA	0	NA	0
409	Dubti Hospital	Inpatient	1	2	0.7	19	5	2021	2	VTM	Adequate	Real time PCR	Yes	0	NA	0	NA	0
410	Dubti Hospital	Inpatient	2	2	0.6	19	5	2021	2	VTM	Adequate	Real time PCR	Yes	0	NA	1	NA	0
411	Dubti Hospital	Inpatient	2	2	2	20	5	2021	2	VTM	Adequate	Real time PCR	Yes	1	Influenza B	0	NA	0
412	Dubti Hospital	Inpatient	1	2	40	19	5	2021	2	VTM	Adequate	Real time PCR	Yes	0	NA	0	NA	0
413	Dubti Hospital	Inpatient	1	2	85	19	5	2021	2	VTM	Adequate	Real time PCR	Yes	0	NA	0	NA	0
414	Dubti Hospital	Inpatient	2	2	46	19	5	2021	2	VTM	Adequate	Real time PCR	Yes	0	NA	1	NA	0
415	Dubti Hospital	Inpatient	2	2	0.3	19	5	2021	2	VTM	Adequate	Real time PCR	Yes	0	NA	0	NA	0
416	Dubti Hospital	Inpatient	2	2	1	19	5	2021	2	VTM	Adequate	Real time PCR	Yes	0	NA	0	NA	0
417	Dubti Hospital	Inpatient	2	2	1	20	5	2021	2	VTM	Adequate	Real time PCR	Yes	0	NA	1	NA	0
418	Dubti Hospital	Inpatient	2	2	1	20	5	2021	2	VTM	Adequate	Real time PCR	Yes	0	NA	0	NA	0
419	Dubti Hospital	Inpatient	1	2	38	20	5	2021	2	VTM	Adequate	Real time PCR	Yes	0	NA	0	NA	0
420	Dubti Hospital	Inpatient	2	2	40	21	5	2021	2	VTM	Adequate	Real time PCR	Yes	0	NA	0	NA	0
421	Dubti Hospital	Inpatient	1	2	75	21	5	2021	2	VTM	Adequate	Real time PCR	Yes	0	NA	0	NA	0
422	Dubti Hospital	Inpatient	1	2	92	20	5	2021	2	VTM	Adequate	Real time PCR	Yes	0	NA	0	NA	0
423	Dubti Hospital	Inpatient	2	2	45	21	5	2021	2	VTM	Adequate	Real time PCR	Yes	0	NA	0	NA	0
424	Dubti Hospital	Inpatient	1	2	75	20	5	2021	2	VTM	Adequate	Real time PCR	Yes	0	NA	0	NA	0
425	Dubti Hospital	Inpatient	1	2	60	20	5	2021	2	VTM	Adequate	Real time PCR	Yes	0	NA	0	NA	0
426	Dubti Hospital	Inpatient	2	2	48	21	5	2021	2	VTM	Adequate	Real time PCR	Yes	0	NA	1	NA	0
427	Dubti Hospital	Inpatient	1	2	25	21	5	2021	2	VTM	Adequate	Real time PCR	Yes	0	NA	0	NA	0
428	Dubti Hospital	Inpatient	1	2	80	21	5	2021	2	VTM	Adequate	Real time PCR	Yes	0	NA	0	NA	0
429	Dubti Hospital	Inpatient	1	2	41	21	5	2021	2	VTM	Adequate	Real time PCR	Yes	0	NA	0	NA	0
430	Dubti Hospital	Inpatient	1	2	0.4	21	5	2021	2	VTM	Adequate	Real time PCR	Yes	0	NA	0	NA	0
431	Dubti Hospital	Inpatient	1	2	0.8	22	5	2021	2	VTM	Adequate	Real time PCR	Yes	0	NA	0	NA	0
432	Dubti Hospital	Inpatient	2	2	0.3	20	5	2021	2	VTM	Adequate	Real time PCR	Yes	0	NA	0	NA	0
433	Dubti Hospital	Inpatient	2	2	48	22	5	2021	2	VTM	Adequate	Real time PCR	Yes	0	NA	0	NA	0
434	Dubti Hospital	Inpatient	1	2	1	25	6	2021	2	VTM	Adequate	Real time PCR		0	NA	0	NA	0
435	Dubti Hospital	Inpatient	2	2	0.5	25	6	2021	2	VTM	Adequate	Real time PCR		0	NA	0	NA	0
436	Dubti Hospital	Inpatient	1	2	0.8	25	6	2021	2	VTM	Adequate	Real time PCR		0	NA	0	NA	0
437	Dubti Hospital	Inpatient	2	2	1	25	6	2021	2	VTM	Adequate	Real time PCR		0	NA	0	NA	0
438	Dubti Hospital	Inpatient	1	2	0.5	24	6	2021	2	VTM	Adequate	Real time PCR		0	NA	0	NA	0
439	Dubti Hospital	Inpatient	2	2	1.5	24	6	2021	2	VTM	Adequate	Real time PCR		0	NA	0	NA	0
440	Dubti Hospital	Inpatient	2	2	0.9	24	6	2021	2	VTM	Adequate	Real time PCR		0	NA	0	NA	0
441	Dubti Hospital	Inpatient	2	2	1	25	6	2021	2	VTM	Adequate	Real time PCR		0	NA	0	NA	0
442	Dubti Hospital	Inpatient	1	2	23	25	6	2021	2	VTM	Adequate	Real time PCR		0	NA	0	NA	0
443	Dubti Hospital	Inpatient	2	2	0.99	26	6	2021	2	VTM	Adequate	Real time PCR		0	NA	0	NA	0
444	Dubti Hospital	Inpatient	1	2	1	26	6	2021	2	VTM	Adequate	Real time PCR		0	NA	0	NA	0
445	Dubti Hospital	Inpatient	2	2	0.7	25	6	2021	2	VTM	Adequate	Real time PCR		0	NA	0	NA	0
446	Dubti Hospital	Inpatient	1	2	0.8	23	6	2021	2	VTM	Adequate	Real time PCR		0	NA	0	NA	0
447	Dubti Hospital	Inpatient	1	2	50	26	6	2021	2	VTM	Adequate	Real time PCR		0	NA	0	NA	0
448	Dubti Hospital	Inpatient	2	2	75	26	6	2021	2	VTM	Adequate	Real time PCR		0	NA	0	NA	0
449	Dubti Hospital	Inpatient	2	2	22	26	6	2021	2	VTM	Adequate	Real time PCR		0	NA	0	NA	0
450	Dubti Hospital	Inpatient	2	2	0.7	27	6	2021	2	VTM	Adequate	Real time PCR		0	NA	0	NA	0
451	Dubti Hospital	Inpatient	1	2	10	27	6	2021	2	VTM	Adequate	Real time PCR		0	NA	0	NA	0
452	Dubti Hospital	Inpatient	1	2	0.7	27	6	2021	2	VTM	Adequate	Real time PCR		0	NA	0	NA	0
453	Dubti Hospital	Inpatient	2	2	0.7	27	6	2021	2	VTM	Adequate	Real time PCR		0	NA	1	NA	0
454	Dubti Hospital	Inpatient	1	2	32	27	6	2021	2	VTM	Adequate	Real time PCR		0	NA	0	NA	0
455	Dubti Hospital	Inpatient	1	2	50	27	6	2021	2	VTM	Adequate	Real time PCR		0	NA	0	NA	0
456	Dubti Hospital	Inpatient	2	2	24	27	6	2021	2	VTM	Adequate	Real time PCR		0	NA	0	NA	0
457	Dubti Hospital	Inpatient	1	2	1	27	7	2021	2	VTM	Adequate	Real time PCR		0	NA	0	NA	0
458	Dubti Hospital	Inpatient	1	2	19	27	7	2021	2	VTM	Adequate	Real time PCR		0	NA	0	NA	0
459	Dubti Hospital	Inpatient	2	2	2	27	7	2021	2	VTM	Adequate	Real time PCR		0	NA	0	NA	0
460	Dubti Hospital	Inpatient	1	2	0.5	27	7	2021	2	VTM	Adequate	Real time PCR		0	NA	0	NA	0
461	Dubti Hospital	Inpatient	2	2	2	27	7	2021	2	VTM	Adequate	Real time PCR		0	NA	0	NA	0
462	Dubti Hospital	Inpatient	2	2	40	28	7	2021	2	VTM	Adequate	Real time PCR		0	NA	0	NA	0
463	Dubti Hospital	Inpatient	2	2	55	27	7	2021	2	VTM	Adequate	Real time PCR		1	Influenza A	0	NA	0
464	Dubti Hospital	Inpatient	1	2	42	27	7	2021	2	VTM	Adequate	Real time PCR		0	NA	0	NA	0
465	Felege Hiwot Spec Hosp	Inpatient	1	3	50	27	6	2021	2	VTM	Adequate	Real time PCR	Yes	0	NA	0	NA	0
466	Felege Hiwot Spec Hosp	Inpatient	2	3	17	27	6	2021	2	VTM	Adequate	Real time PCR	Yes	0	NA	0	NA	0
467	Felege Hiwot Spec Hosp	Inpatient	1	3	0.4	27	6	2021	2	VTM	Adequate	Real time PCR	Yes	0	NA	0	NA	0
468	Felege Hiwot Spec Hosp	Inpatient	1	3	0.6	27	6	2021	2	VTM	Adequate	Real time PCR	Yes	0	NA	0	NA	0
469	Felege Hiwot Spec Hosp	Inpatient	1	3	22	27	6	2021	2	VTM	Adequate	Real time PCR	Yes	0	NA	0	NA	0
470	Gode Hosp	Inpatient	1	10	18	2	1	2021	2	VTM	Adequate	Real time PCR	Yes	0	NA	0	NA	0
471	Gode Hosp	Inpatient	1	10	23	2	1	2021	2	VTM	Adequate	Real time PCR	Yes	0	NA	0	NA	0
472	Gode Hosp	Inpatient	1	10	30	7	2	2021	2	VTM	Adequate	Real time PCR	Yes	0	NA	0	NA	0
473	Gode Hosp	Inpatient	1	10	20	7	2	2021	2	VTM	Adequate	Real time PCR	Yes	0	NA	0	NA	0
474	Gode Hosp	Inpatient	1	10	43	8	2	2021	2	VTM	Adequate	Real time PCR	Yes	0	NA	0	NA	0
475	Gode Hosp	Inpatient	2	10	35	8	2	2021	2	VTM	Adequate	Real time PCR	Yes	0	NA	0	NA	0
476	Gode Hosp	Inpatient	2	10	70	8	2	2021	2	VTM	Adequate	Real time PCR	Yes	0	NA	0	NA	0
477	Gode Hosp	Inpatient	1	10	30	7	2	2021	2	VTM	Adequate	Real time PCR	Yes	0	NA	0	NA	0
478	Gode Hosp	Inpatient	1	10	25	20	5	2021	2	VTM	Adequate	Real time PCR	Yes	0	NA	0	NA	0
479	Gode Hosp	Inpatient	1	10	20	20	5	2021	2	VTM	Adequate	Real time PCR	Yes	0	NA	0	NA	0
480	Gode Hosp	Inpatient	2	10	20	20	5	2021	2	VTM	Adequate	Real time PCR	Yes	0	NA	0	NA	0
481	Gode Hosp	Inpatient	1	10	28	20	5	2021	2	VTM	Adequate	Real time PCR	Yes	0	NA	0	NA	0
482	Gode Hosp	Inpatient	1	10	25	19	5	2021	2	VTM	Adequate	Real time PCR	Yes	0	NA	0	NA	0
483	Gode Hosp	Inpatient	1	10	50	20	5	2021	2	VTM	Adequate	Real time PCR	Yes	0	NA	0	NA	0
484	Gode Hosp	Inpatient	2	10	50	20	5	2021	2	VTM	Adequate	Real time PCR	Yes	0	NA	0	NA	0
485	Gode Hosp	Inpatient	2	10	50	20	5	2021	2	VTM	Adequate	Real time PCR	Yes	0	NA	0	NA	0
486	Gode Hosp	Inpatient	1	10	28	21	5	2021	2	VTM	Adequate	Real time PCR	Yes	0	NA	0	NA	0
487	Gode Hosp	Inpatient	1	10	55	22	5	2021	2	VTM	Adequate	Real time PCR	Yes	0	NA	0	NA	0
488	Gode Hosp	Inpatient	1	10	24	23	6	2021	2	VTM	Adequate	Real time PCR	Yes	0	NA	0	NA	0
489	Gode Hosp	Inpatient	1	10	50	22	5	2021	2	VTM	Adequate	Real time PCR	Yes	0	NA	0	NA	0
490	Gode Hosp	Inpatient	1	10	18	22	5	2021	2	VTM	Adequate	Real time PCR	Yes	0	NA	0	NA	0
491	Gode Hosp	Inpatient	1	10	33	22	5	2021	2	VTM	Adequate	Real time PCR	Yes	0	NA	0	NA	0
492	Gode Hosp	Inpatient	1	10	8.8	25	6	2021	2	VTM	Adequate	Real time PCR	Yes	0	NA	0	NA	0
493	Gode Hosp	Inpatient	2	10	18	25	6	2021	2	VTM	Adequate	Real time PCR	Yes	0	NA	0	NA	0
494	Gode Hosp	Inpatient	2	10	30	26	6	2021	2	VTM	Adequate	Real time PCR	Yes	0	NA	0	NA	0
495	Gode Hosp	Inpatient	2	10	20	25	6	2021	2	VTM	Adequate	Real time PCR	Yes	0	NA	1	NA	0
496	Gode Hosp	Inpatient	2	10	35	26	6	2021	2	VTM	Adequate	Real time PCR	Yes	0	NA	0	NA	0
497	Gode Hosp	Inpatient	2	10	40	26	6	2021	2	VTM	Adequate	Real time PCR	Yes	0	NA	0	NA	0
498	Gode Hosp	Inpatient	2	10	15	26	6	2021	2	VTM	Adequate	Real time PCR	Yes	0	NA	0	NA	0
499	Gode Hosp	Inpatient	2	10	18	26	6	2021	2	VTM	Adequate	Real time PCR	Yes	0	NA	0	NA	0
500	Gode Hosp	Inpatient	1	10	37	25	6	2021	2	VTM	Adequate	Real time PCR	Yes	0	NA	0	NA	0
501	Gode Hosp	Inpatient	1	10	5	25	6	2021	2	VTM	Adequate	Real time PCR	Yes	1	Missing	0	NA	0
502	kolfe health center	Outpatient	2	1	14	1	1	2021	1	VTM	Adequate	Real time PCR	Yes	0	NA	0	NA	0
503	kolfe health center	Outpatient	2	1	38	1	1	2021	1	VTM	Adequate	Real time PCR	Yes	0	NA	0	NA	0
504	kolfe health center	Outpatient	1	1	25	1	1	2021	1	VTM	Adequate	Real time PCR	Yes	0	NA	0	NA	0
505	kolfe health center	Outpatient	2	1	23	1	1	2021	1	VTM	Adequate	Real time PCR	Yes	0	NA	0	NA	0
506	kolfe health center	Outpatient	2	1	23	1	1	2021	1	VTM	Adequate	Real time PCR	Yes	0	NA	0	NA	0
507	kolfe health center	Outpatient	2	1	4	6	2	2021	1	VTM	Adequate	Real time PCR	Yes	0	NA	0	NA	0
508	kolfe health center	Outpatient	2	1	25	6	2	2021	1	VTM	Adequate	Real time PCR	Yes	1	Influenza B	0	NA	0
509	kolfe health center	Outpatient	2	1	1.4	6	2	2021	1	VTM	Adequate	Real time PCR	Yes	0	NA	0	NA	0
510	kolfe health center	Outpatient	2	1	22	6	2	2021	1	VTM	Adequate	Real time PCR	Yes	0	NA	1	NA	0
511	kolfe health center	Outpatient	2	1	76	6	2	2021	1	VTM	Adequate	Real time PCR	Yes	0	NA	0	NA	0
512	kolfe health center	Outpatient	1	1	40	14	4	2021	1	VTM	Adequate	Real time PCR	Yes	0	NA	1	NA	0
513	kolfe health center	Outpatient	2	1	4	14	4	2021	1	VTM	Adequate	Real time PCR	Yes	0	NA	0	NA	0
514	kolfe health center	Outpatient	2	1	36	14	4	2021	1	VTM	Adequate	Real time PCR	Yes	0	NA	0	NA	0
515	kolfe health center	Outpatient	2	1	38	14	4	2021	1	VTM	Adequate	Real time PCR	Yes	0	NA	0	NA	0
516	kolfe health center	Outpatient	1	1	22	14	4	2021	1	VTM	Adequate	Real time PCR	Yes	0	NA	0	NA	0
517	kolfe health center	Outpatient	2	1	48	23	6	2021	1	VTM	Adequate	Real time PCR	Yes	0	NA	0	NA	0
518	kolfe health center	Outpatient	2	1	35	23	6	2021	1	VTM	Adequate	Real time PCR	Yes	0	NA	0	NA	0
519	kolfe health center	Outpatient	2	1	65	23	6	2021	1	VTM	Adequate	Real time PCR	Yes	0	NA	0	NA	0
520	kolfe health center	Outpatient	2	1	61	23	6	2021	1	VTM	Adequate	Real time PCR	Yes	0	NA	0	NA	0
521	kolfe health center	Outpatient	1	1	34	23	6	2021	1	VTM	Adequate	Real time PCR	Yes	0	NA	1	NA	0
522	kolfe health center	Outpatient	2	1	22	2	1	2021	1	VTM	Adequate	Real time PCR	Yes	0	NA	0	NA	0
523	kolfe health center	Outpatient	1	1	21	23	6	2021	1	VTM	Adequate	Real time PCR	Yes	0	NA	0	NA	0
524	kolfe health center	Outpatient	1	1	30	3	1	2021	1	VTM	Adequate	Real time PCR	Yes	0	NA	0	NA	0
525	kolfe health center	Outpatient	1	1	46	23	6	2021	1	VTM	Adequate	Real time PCR	Yes	0	NA	0	NA	0
526	kolfe health center	Outpatient	2	1	26	23	6	2021	1	VTM	Adequate	Real time PCR	Yes	0	NA	1	NA	0
527	kolfe health center	Outpatient	1	1	1.8	23	6	2021	1	VTM	Adequate	Real time PCR	Yes	0	NA	0	NA	0
528	kolfe health center	Outpatient	2	1	22	4	1	2021	1	VTM	Adequate	Real time PCR	Yes	0	NA	1	NA	0
529	kolfe health center	Outpatient	2	1	16	23	6	2021	1	VTM	Adequate	Real time PCR	Yes	0	NA	0	NA	0
530	kolfe health center	Outpatient	1	1	22	5	1	2021	1	VTM	Adequate	Real time PCR	Yes	0	NA	1	NA	0
531	kolfe health center	Outpatient	2	1	25	1	1	2021	1	VTM	Adequate	Real time PCR	Yes	0	NA	0	NA	0
532	kolfe health center	Outpatient	2	1	5	1	1	2021	1	VTM	Adequate	Real time PCR	Yes	1	Influenza A	1	NA	1
533	kolfe health center	Outpatient	2	1	23	1	1	2021	1	VTM	Adequate	Real time PCR	Yes	0	NA	0	NA	0
534	kolfe health center	Outpatient	1	1	26	1	1	2021	1	VTM	Adequate	Real time PCR	Yes	0	NA	1	NA	0
535	kolfe health center	Outpatient	1	1	32	1	1	2021	1	VTM	Adequate	Real time PCR	Yes	0	NA	1	NA	0
536	kolfe health center	Outpatient	2	1	18	6	2	2021	1	VTM	Adequate	Real time PCR	Yes	0	NA	1	NA	0
537	kolfe health center	Outpatient	1	1	2	6	2	2021	1	VTM	Adequate	Real time PCR	Yes	1	Influenza B	0	NA	0
538	kolfe health center	Outpatient	1	1	27	6	2	2021	1	VTM	Adequate	Real time PCR	Yes	0	NA	0	NA	0
539	kolfe health center	Outpatient	2	1	25	10	3	2021	1	VTM	Adequate	Real time PCR	Yes	0	NA	1	NA	0
540	kolfe health center	Outpatient	2	1	3	10	3	2021	1	VTM	Adequate	Real time PCR	Yes	0	NA	1	NA	0
541	kolfe health center	Outpatient	1	1	0.8	19	5	2021	1	VTM	Adequate	Real time PCR	Yes	0	NA	0	NA	0
542	kolfe health center	Outpatient	2	1	23	7	2	2021	1	VTM	Adequate	Real time PCR	Yes	0	NA	0	NA	0
543	kolfe health center	Outpatient	2	1	37	7	2	2021	1	VTM	Adequate	Real time PCR	Yes	0	NA	0	NA	0
544	kolfe health center	Outpatient	2	1	14	7	2	2021	1	VTM	Adequate	Real time PCR	Yes	0	NA	0	NA	0
545	kolfe health center	Outpatient	2	1	18	7	2	2021	1	VTM	Adequate	Real time PCR	Yes	0	NA	0	NA	0
546	kolfe health center	Outpatient	1	1	28	7	2	2021	1	VTM	Adequate	Real time PCR	Yes	0	NA	0	NA	0
547	kolfe health center	Outpatient	1	1	29	7	2	2021	1	VTM	Adequate	Real time PCR	Yes	0	NA	0	NA	0
548	kolfe health center	Outpatient	2	1	23	7	2	2021	1	VTM	Adequate	Real time PCR	Yes	0	NA	0	NA	0
549	kolfe health center	Outpatient	2	1	6	7	2	2021	1	VTM	Adequate	Real time PCR	Yes	0	NA	0	NA	0
550	kolfe health center	Outpatient	2	1	42	8	2	2021	1	VTM	Adequate	Real time PCR	Yes	0	NA	0	NA	0
551	kolfe health center	Outpatient	1	1	28	8	2	2021	1	VTM	Adequate	Real time PCR	Yes	1	Influenza B	0	NA	0
552	kolfe health center	Outpatient	1	1	8	8	2	2021	1	VTM	Adequate	Real time PCR	Yes	1	Influenza B	0	NA	0
553	kolfe health center	Outpatient	2	1	25	8	2	2021	1	VTM	Adequate	Real time PCR	Yes	1	Influenza B	0	NA	0
554	kolfe health center	Outpatient	2	1	21	8	2	2021	1	VTM	Adequate	Real time PCR	Yes	1	Influenza B	0	NA	0
555	kolfe health center	Outpatient	2	1	23	8	2	2021	1	VTM	Adequate	Real time PCR	Yes	0	NA	0	NA	0
556	kolfe health center	Outpatient	2	1	19	8	2	2021	1	VTM	Adequate	Real time PCR	Yes	1	Influenza B	0	NA	0
557	kolfe health center	Outpatient	2	1	20	8	2	2021	1	VTM	Adequate	Real time PCR	Yes	0	NA	0	NA	0
558	kolfe health center	Outpatient	2	1	47	8	2	2021	1	VTM	Adequate	Real time PCR	Yes	1	Influenza B	1	NA	1
559	kolfe health center	Outpatient	1	1	45	8	2	2021	1	VTM	Adequate	Real time PCR	Yes	1	Influenza B	1	NA	1
560	kolfe health center	Outpatient	2	1	35	8	2	2021	1	VTM	Adequate	Real time PCR	Yes	1	Influenza B	1	NA	1
561	kolfe health center	Outpatient	2	1	20	9	2	2021	1	VTM	Adequate	Real time PCR	Yes	1	Influenza B	0	NA	0
562	kolfe health center	Outpatient	1	1	8	9	2	2021	1	VTM	Adequate	Real time PCR	Yes	1	Influenza B	0	NA	0
563	kolfe health center	Outpatient	2	1	45	9	2	2021	1	VTM	Adequate	Real time PCR	Yes	0	NA	1	NA	0
564	kolfe health center	Outpatient	2	1	3.7	9	2	2021	1	VTM	Adequate	Real time PCR	Yes	1	Influenza B	0	NA	0
565	kolfe health center	Outpatient	1	1	41	9	2	2021	1	VTM	Adequate	Real time PCR	Yes	1	Influenza B	0	NA	0
566	kolfe health center	Outpatient	2	1	26	9	2	2021	1	VTM	Adequate	Real time PCR	Yes	1	Influenza B	0	NA	0
567	kolfe health center	Outpatient	1	1	30	9	2	2021	1	VTM	Adequate	Real time PCR	Yes	0	NA	1	NA	0
568	kolfe health center	Outpatient	2	1	23	9	2	2021	1	VTM	Adequate	Real time PCR	Yes	0	NA	0	NA	0
569	kolfe health center	Outpatient	1	1	21	9	2	2021	1	VTM	Adequate	Real time PCR	Yes	0	NA	0	NA	0
570	kolfe health center	Outpatient	2	1	28	9	2	2021	1	VTM	Adequate	Real time PCR	Yes	0	NA	0	NA	0
571	kolfe health center	Outpatient	1	1	20	9	2	2021	1	VTM	Adequate	Real time PCR	Yes	1	Influenza B	0	NA	0
572	kolfe health center	Outpatient	2	1	19	9	2	2021	1	VTM	Adequate	Real time PCR	Yes	1	Influenza A	0	NA	0
573	kolfe health center	Outpatient	2	1	20	9	2	2021	1	VTM	Adequate	Real time PCR	Yes	1	Influenza A	0	NA	0
574	kolfe health center	Outpatient	2	1	48	9	2	2021	1	VTM	Adequate	Real time PCR	Yes	0	NA	0	NA	0
575	kolfe health center	Outpatient	2	1	16	9	2	2021	1	VTM	Adequate	Real time PCR	Yes	1	Influenza A	0	NA	0
576	kolfe health center	Outpatient	2	1	34	9	2	2021	1	VTM	Adequate	Real time PCR	Yes	0	NA	1	NA	0
577	kolfe health center	Outpatient	2	1	26	9	2	2021	1	VTM	Adequate	Real time PCR	Yes	0	NA	0	NA	0
578	kolfe health center	Outpatient	1	1	18	9	2	2021	1	VTM	Adequate	Real time PCR	Yes	1	Influenza B	0	NA	0
579	kolfe health center	Outpatient	1	1	21	6	2	2021	1	VTM	Adequate	Real time PCR	Yes	1	Influenza B	0	NA	0
580	kolfe health center	Outpatient	1	1	14	7	2	2021	1	VTM	Adequate	Real time PCR	Yes	0	NA	0	NA	0
581	kolfe health center	Outpatient	1	1	21	6	2	2021	1	VTM	Adequate	Real time PCR	Yes	0	NA	1	NA	0
582	kolfe health center	Outpatient	1	1	21.2	11	3	2021	1	VTM	Adequate	Real time PCR	Yes	0	NA	0	NA	0
583	kolfe health center	Outpatient	1	1	3.4	11	3	2021	1	VTM	Adequate	Real time PCR	Yes	1	Influenza B	0	NA	0
584	kolfe health center	Outpatient	2	1	6	11	3	2021	1	VTM	Adequate	Real time PCR	Yes	1	Influenza A	1	NA	1
585	kolfe health center	Outpatient	1	1	1.2	11	3	2021	1	VTM	Adequate	Real time PCR	Yes	0	NA	1	NA	0
586	kolfe health center	Outpatient	2	1	30	11	3	2021	1	VTM	Adequate	Real time PCR	Yes	1	Influenza B	0	NA	0
587	kolfe health center	Outpatient	2	1	28	11	3	2021	1	VTM	Adequate	Real time PCR	Yes	0	NA	0	NA	0
588	kolfe health center	Outpatient	2	1	5	11	3	2021	1	VTM	Adequate	Real time PCR	Yes	0	NA	0	NA	0
589	kolfe health center	Outpatient	1	1	1.3	11	3	2021	1	VTM	Adequate	Real time PCR	Yes	0	NA	0	NA	0
590	kolfe health center	Outpatient	1	1	2	11	3	2021	1	VTM	Adequate	Real time PCR	Yes	0	NA	0	NA	0
591	kolfe health center	Outpatient	1	1	15	12	3	2021	1	VTM	Adequate	Real time PCR	Yes	1	Influenza B	0	NA	0
592	kolfe health center	Outpatient	2	1	4.7	12	3	2021	1	VTM	Adequate	Real time PCR	Yes	1	Influenza A	0	NA	0
593	kolfe health center	Outpatient	1	1	1.6	12	3	2021	1	VTM	Adequate	Real time PCR	Yes	1	Influenza A	1	NA	1
594	kolfe health center	Outpatient	1	1	25	12	3	2021	1	VTM	Adequate	Real time PCR	Yes	1	Influenza A	0	NA	0
595	kolfe health center	Outpatient	1	1	1.6	12	3	2021	1	VTM	Adequate	Real time PCR	Yes	1	Influenza A	0	NA	0
596	kolfe health center	Outpatient	1	1	1	12	3	2021	1	VTM	Adequate	Real time PCR	Yes	1	Influenza A	0	NA	0
597	kolfe health center	Outpatient	2	1	38	12	3	2021	1	VTM	Adequate	Real time PCR	Yes	1	Influenza A	1	NA	1
598	kolfe health center	Outpatient	1	1	10	12	3	2021	1	VTM	Adequate	Real time PCR	Yes	1	Influenza A	0	NA	0
599	kolfe health center	Outpatient	1	1	21	12	3	2021	1	VTM	Adequate	Real time PCR	Yes	1	Influenza B	0	NA	0
600	kolfe health center	Outpatient	1	1	32	13	3	2021	1	VTM	Adequate	Real time PCR	Yes	1	Influenza B	0	NA	0
601	kolfe health center	Outpatient	2	1	29	13	3	2021	1	VTM	Adequate	Real time PCR	Yes	0	NA	0	NA	0
602	kolfe health center	Outpatient	2	1	74	13	3	2021	1	VTM	Adequate	Real time PCR	Yes	0	NA	1	NA	0
603	kolfe health center	Outpatient	1	1	19	13	3	2021	1	VTM	Adequate	Real time PCR	Yes	0	NA	1	NA	0
604	kolfe health center	Outpatient	1	1	30	13	3	2021	1	VTM	Adequate	Real time PCR	Yes	0	NA	0	NA	0
605	kolfe health center	Outpatient	1	1	27	13	3	2021	1	VTM	Adequate	Real time PCR	Yes	1	Influenza A	0	NA	0
606	kolfe health center	Outpatient	1	1	67	13	3	2021	1	VTM	Adequate	Real time PCR	Yes	0	NA	1	NA	0
607	kolfe health center	Outpatient	1	1	40	13	3	2021	1	VTM	Adequate	Real time PCR	Yes	0	NA	0	NA	0
608	kolfe health center	Outpatient	1	1	3.5	13	3	2021	1	VTM	Adequate	Real time PCR	Yes	1	Influenza A	0	NA	0
609	kolfe health center	Outpatient	2	1	0.9	14	3	2021	1	VTM	Adequate	Real time PCR	Yes	0	NA	0	NA	0
610	kolfe health center	Outpatient	2	1	37	14	3	2021	1	VTM	Adequate	Real time PCR	Yes	1	Influenza B	0	NA	0
611	kolfe health center	Outpatient	1	1	35	14	3	2021	1	VTM	Adequate	Real time PCR	Yes	0	NA	1	NA	0
612	kolfe health center	Outpatient	2	1	21	14	3	2021	1	VTM	Adequate	Real time PCR	Yes	1	Influenza B	0	NA	0
613	kolfe health center	Outpatient	2	1	35	14	3	2021	1	VTM	Adequate	Real time PCR	Yes	0	NA	0	NA	0
614	kolfe health center	Outpatient	1	1	25	14	4	2021	1	VTM	Adequate	Real time PCR	Yes	1	Influenza A	0	NA	0
615	kolfe health center	Outpatient	2	1	25	14	4	2021	1	VTM	Adequate	Real time PCR	Yes	0	NA	0	NA	0
616	kolfe health center	Outpatient	1	1	40	14	4	2021	1	VTM	Adequate	Real time PCR	Yes	0	NA	1	NA	0
617	kolfe health center	Outpatient	2	1	16	14	4	2021	1	VTM	Adequate	Real time PCR	Yes	0	NA	0	NA	0
618	kolfe health center	Outpatient	2	1	60	6	2	2021	1	VTM	Adequate	Real time PCR	Yes	0	NA	1	NA	0
619	kolfe health center	Outpatient	1	1	12	15	4	2021	1	VTM	Adequate	Real time PCR	Yes	0	NA	1	NA	0
620	kolfe health center	Outpatient	2	1	25	15	4	2021	1	VTM	Adequate	Real time PCR	Yes	0	NA	0	NA	0
621	kolfe health center	Outpatient	2	1	18	15	4	2021	1	VTM	Adequate	Real time PCR	Yes	0	NA	0	NA	0
622	kolfe health center	Outpatient	1	1	32	15	4	2021	1	VTM	Adequate	Real time PCR	Yes	0	NA	0	NA	0
623	kolfe health center	Outpatient	2	1	29	15	4	2021	1	VTM	Adequate	Real time PCR	Yes	0	NA	0	NA	0
624	kolfe health center	Outpatient	1	1	14	16	4	2021	1	VTM	Adequate	Real time PCR	Yes	0	NA	0	NA	0
625	kolfe health center	Outpatient	2	1	6	16	4	2021	1	VTM	Adequate	Real time PCR	Yes	0	NA	0	NA	0
626	kolfe health center	Outpatient	1	1	26	16	4	2021	1	VTM	Adequate	Real time PCR	Yes	0	NA	0	NA	0
627	kolfe health center	Outpatient	2	1	28	16	4	2021	1	VTM	Adequate	Real time PCR	Yes	0	NA	0	NA	0
628	kolfe health center	Outpatient	2	1	11	17	4	2021	1	VTM	Adequate	Real time PCR	Yes	0	NA	0	NA	0
629	kolfe health center	Outpatient	1	1	3	17	4	2021	1	VTM	Adequate	Real time PCR	Yes	0	NA	0	NA	0
630	kolfe health center	Outpatient	1	1	26	17	4	2021	1	VTM	Adequate	Real time PCR	Yes	1	Influenza B	0	NA	0
631	kolfe health center	Outpatient	2	1	25	17	4	2021	1	VTM	Adequate	Real time PCR	Yes	0	NA	0	NA	0
632	kolfe health center	Outpatient	1	1	14	20	5	2021	1	VTM	Adequate	Real time PCR	Yes	0	NA	0	NA	0
633	kolfe health center	Outpatient	2	1	17	20	5	2021	1	VTM	Adequate	Real time PCR	Yes	0	NA	0	NA	0
634	kolfe health center	Outpatient	1	1	13	21	5	2021	1	VTM	Adequate	Real time PCR	Yes	0	NA	0	NA	0
635	kolfe health center	Outpatient	1	1	13	21	5	2021	1	VTM	Adequate	Real time PCR	Yes	0	NA	0	NA	0
636	kolfe health center	Outpatient	1	1	35	21	5	2021	1	VTM	Adequate	Real time PCR	Yes	0	NA	0	NA	0
637	kolfe health center	Outpatient	1	1	18	25	6	2021	1	VTM	Adequate	Real time PCR	Yes	0	NA	0	NA	0
638	kolfe health center	Outpatient	2	1	8	25	6	2021	1	VTM	Adequate	Real time PCR	Yes	0	NA	0	NA	0
639	kolfe health center	Outpatient	1	1	18	25	6	2021	1	VTM	Adequate	Real time PCR	Yes	0	NA	0	NA	0
640	kolfe health center	Outpatient	2	1	21	25	6	2021	1	VTM	Adequate	Real time PCR	Yes	0	NA	0	NA	0
641	kolfe health center	Outpatient	1	1	6	25	6	2021	1	VTM	Adequate	Real time PCR	Yes	0	NA	0	NA	0
642	kolfe health center	Outpatient	1	1	76	25	6	2021	1	VTM	Adequate	Real time PCR	Yes	0	NA	0	NA	0
643	kolfe health center	Outpatient	2	1	25	27	6	2021	1	VTM	Adequate	Real time PCR	Yes	0	NA	0	NA	0
644	kolfe health center	Outpatient	2	1	15	28	7	2021	1	VTM	Adequate	Real time PCR	Yes	1	Influenza A	0	NA	0
645	kolfe health center	Outpatient	2	1	1	27	7	2021	1	VTM	Adequate	Real time PCR	Yes	0	NA	0	NA	0
646	kolfe health center	Outpatient	2	1	0.5	28	7	2021	1	VTM	Adequate	Real time PCR	Yes	0	NA	0	NA	0
647	kolfe health center	Outpatient	2	1	35	28	7	2021	1	VTM	Adequate	Real time PCR	Yes	0	NA	0	NA	0
648	kolfe health center	Outpatient	2	1	16	28	7	2021	1	VTM	Adequate	Real time PCR	Yes	0	NA	0	NA	0
649	Shiromeda Health Center	Outpatient	2	1	24	1	1	2021	1	VTM	Adequate	Real time PCR	Yes	0	NA	0	NA	0
650	Shiromeda Health Center	Outpatient	1	1	27	1	1	2021	1	VTM	Adequate	Real time PCR	Yes	1	Influenza B	0	NA	0
651	Shiromeda Health Center	Outpatient	2	1	20	1	1	2021	1	VTM	Adequate	Real time PCR	Yes	0	NA	1	NA	0
652	Shiromeda Health Center	Outpatient	1	1	23	1	1	2021	1	VTM	Adequate	Real time PCR	Yes	0	NA	0	NA	0
653	Shiromeda Health Center	Outpatient	1	1	14	1	1	2021	1	VTM	Adequate	Real time PCR	Yes	0	NA	0	NA	0
654	Shiromeda Health Center	Outpatient	2	1	59	1	1	2021	1	VTM	Adequate	Real time PCR	Yes	0	NA	0	NA	0
655	Shiromeda Health Center	Outpatient	2	1	45	1	1	2021	1	VTM	Adequate	Real time PCR	Yes	0	NA	0	NA	0
656	Shiromeda Health Center	Outpatient	2	1	11	1	1	2021	1	VTM	Adequate	Real time PCR	Yes	0	NA	0	NA	0
657	Shiromeda Health Center	Outpatient	2	1	10	1	1	2021	1	VTM	Adequate	Real time PCR	Yes	0	NA	0	NA	0
658	Shiromeda Health Center	Outpatient	2	1	7	1	1	2021	1	VTM	Adequate	Real time PCR	Yes	0	NA	0	NA	0
659	Shiromeda Health Center	Outpatient	2	1	11	1	1	2021	1	VTM	Adequate	Real time PCR	Yes	0	NA	0	NA	0
660	Shiromeda Health Center	Outpatient	1	1	29	1	1	2021	1	VTM	Adequate	Real time PCR	Yes	0	NA	0	NA	0
661	Shiromeda Health Center	Outpatient	1	1	60	1	1	2021	1	VTM	Adequate	Real time PCR	Yes	0	NA	0	NA	0
662	Shiromeda Health Center	Outpatient	1	1	27	1	1	2021	1	VTM	Adequate	Real time PCR	Yes	0	NA	0	NA	0
663	Shiromeda Health Center	Outpatient	2	1	15	1	1	2021	1	VTM	Adequate	Real time PCR	Yes	0	NA	0	NA	0
664	Shiromeda Health Center	Outpatient	2	1	26	1	1	2021	1	VTM	Adequate	Real time PCR	Yes	0	NA	0	NA	0
665	Shiromeda Health Center	Outpatient	1	1	38	1	1	2021	1	VTM	Adequate	Real time PCR	Yes	0	NA	0	NA	0
666	Shiromeda Health Center	Outpatient	2	1	30	1	1	2021	1	VTM	Adequate	Real time PCR	Yes	0	NA	0	NA	0
667	Shiromeda Health Center	Outpatient	2	1	12	4	1	2021	1	VTM	Adequate	Real time PCR	Yes	0	NA	0	NA	0
668	Shiromeda Health Center	Outpatient	1	1	63	4	1	2021	1	VTM	Adequate	Real time PCR	Yes	0	NA	0	NA	0
669	Shiromeda Health Center	Outpatient	2	1	34	4	1	2021	1	VTM	Adequate	Real time PCR	Yes	0	NA	1	NA	0
670	Shiromeda Health Center	Outpatient	2	1	17	4	1	2021	1	VTM	Adequate	Real time PCR	Yes	0	NA	0	NA	0
671	Shiromeda Health Center	Outpatient	2	1	28	4	1	2021	1	VTM	Adequate	Real time PCR	Yes	0	NA	0	NA	0
672	Shiromeda Health Center	Outpatient	1	1	19	4	1	2021	1	VTM	Adequate	Real time PCR	Yes	0	NA	0	NA	0
673	Shiromeda Health Center	Outpatient	2	1	7	4	1	2021	1	VTM	Adequate	Real time PCR	Yes	0	NA	0	NA	0
674	Shiromeda Health Center	Outpatient	2	1	27	4	1	2021	1	VTM	Adequate	Real time PCR	Yes	0	NA	0	NA	0
675	Shiromeda Health Center	Outpatient	2	1	33	4	1	2021	1	VTM	Adequate	Real time PCR	Yes	0	NA	1	NA	0
676	Shiromeda Health Center	Outpatient	2	1	27	4	1	2021	1	VTM	Adequate	Real time PCR	Yes	0	NA	0	NA	0
677	Shiromeda Health Center	Outpatient	2	1	32	4	1	2021	1	VTM	Adequate	Real time PCR	Yes	0	NA	1	NA	0
678	Shiromeda Health Center	Outpatient	2	1	68	4	1	2021	1	VTM	Adequate	Real time PCR	Yes	0	NA	0	NA	0
679	Shiromeda Health Center	Outpatient	1	1	12	4	1	2021	1	VTM	Adequate	Real time PCR	Yes	0	NA	0	NA	0
680	Shiromeda Health Center	Outpatient	1	1	24	4	1	2021	1	VTM	Adequate	Real time PCR	Yes	1	Influenza B	0	NA	0
681	Shiromeda Health Center	Outpatient	2	1	20	4	1	2021	1	VTM	Adequate	Real time PCR	Yes	0	NA	0	NA	0
682	Shiromeda Health Center	Outpatient	1	1	17	4	1	2021	1	VTM	Adequate	Real time PCR	Yes	0	NA	0	NA	0
683	Shiromeda Health Center	Outpatient	2	1	15	5	1	2021	1	VTM	Adequate	Real time PCR	Yes	0	NA	0	NA	0
684	Shiromeda Health Center	Outpatient	2	1	50	5	1	2021	1	VTM	Adequate	Real time PCR	Yes	0	NA	0	NA	0
685	Shiromeda Health Center	Outpatient	2	1	16	5	1	2021	1	VTM	Adequate	Real time PCR	Yes	0	NA	0	NA	0
686	Shiromeda Health Center	Outpatient	2	1	3	5	1	2021	1	VTM	Adequate	Real time PCR	Yes	0	NA	0	NA	0
687	Shiromeda Health Center	Outpatient	2	1	18	5	1	2021	1	VTM	Adequate	Real time PCR	Yes	1	Influenza B	0	NA	0
688	Shiromeda Health Center	Outpatient	2	1	28	4	1	2021	1	VTM	Adequate	Real time PCR	Yes	0	NA	0	NA	0
689	Shiromeda Health Center	Outpatient	1	1	53	5	1	2021	1	VTM	Adequate	Real time PCR	Yes	0	NA	0	NA	0
690	Shiromeda Health Center	Outpatient	1	1	30	5	1	2021	1	VTM	Adequate	Real time PCR	Yes	1	Influenza B	0	NA	0
691	Shiromeda Health Center	Outpatient	2	1	25	5	1	2021	1	VTM	Adequate	Real time PCR	Yes	1	Influenza B	0	NA	0
692	Shiromeda Health Center	Outpatient	2	1	16	6	2	2021	1	VTM	Adequate	Real time PCR	Yes	0	NA	0	NA	0
693	Shiromeda Health Center	Outpatient	2	1	21	6	2	2021	1	VTM	Adequate	Real time PCR	Yes	1	Influenza B	1	NA	1
694	Shiromeda Health Center	Outpatient	1	1	18	6	2	2021	1	VTM	Adequate	Real time PCR	Yes	0	NA	0	NA	0
695	Shiromeda Health Center	Outpatient	2	1	20	6	2	2021	1	VTM	Adequate	Real time PCR	Yes	0	NA	0	NA	0
696	Shiromeda Health Center	Outpatient	1	1	37	6	2	2021	1	VTM	Adequate	Real time PCR	Yes	0	NA	0	NA	0
697	Shiromeda Health Center	Outpatient	2	1	30	6	2	2021	1	VTM	Adequate	Real time PCR	Yes	1	Influenza B	0	NA	0
698	Shiromeda Health Center	Outpatient	2	1	40	6	2	2021	1	VTM	Adequate	Real time PCR	Yes	0	NA	0	NA	0
699	Shiromeda Health Center	Outpatient	2	1	16	6	2	2021	1	VTM	Adequate	Real time PCR	Yes	0	NA	0	NA	0
700	Shiromeda Health Center	Outpatient	2	1	34	6	2	2021	1	VTM	Adequate	Real time PCR	Yes	0	NA	0	NA	0
701	Shiromeda Health Center	Outpatient	1	1	20	6	2	2021	1	VTM	Adequate	Real time PCR	Yes	0	NA	0	NA	0
702	Shiromeda Health Center	Outpatient	1	1	54	6	2	2021	1	VTM	Adequate	Real time PCR	Yes	0	NA	1	NA	0
703	Shiromeda Health Center	Outpatient	2	1	27	6	2	2021	1	VTM	Adequate	Real time PCR	Yes	0	NA	0	NA	0
704	Shiromeda Health Center	Outpatient	2	1	19	7	2	2021	1	VTM	Adequate	Real time PCR	Yes	0	NA	0	NA	0
705	Shiromeda Health Center	Outpatient	2	1	13	7	2	2021	1	VTM	Adequate	Real time PCR	Yes	0	NA	0	NA	0
706	Shiromeda Health Center	Outpatient	2	1	14	7	2	2021	1	VTM	Adequate	Real time PCR	Yes	0	NA	0	NA	0
707	Shiromeda Health Center	Outpatient	2	1	19	7	2	2021	1	VTM	Adequate	Real time PCR	Yes	0	NA	1	NA	0
708	Shiromeda Health Center	Outpatient	1	1	20	7	2	2021	1	VTM	Adequate	Real time PCR	Yes	0	NA	0	NA	0
709	Shiromeda Health Center	Outpatient	1	1	45	7	2	2021	1	VTM	Adequate	Real time PCR	Yes	0	NA	1	NA	0
710	Shiromeda Health Center	Outpatient	2	1	19	7	2	2021	1	VTM	Adequate	Real time PCR	Yes	0	NA	0	NA	0
711	Shiromeda Health Center	Outpatient	1	1	19	7	2	2021	1	VTM	Adequate	Real time PCR	Yes	0	NA	1	NA	0
712	Shiromeda Health Center	Outpatient	2	1	67	7	2	2021	1	VTM	Adequate	Real time PCR	Yes	0	NA	0	NA	0
713	Shiromeda Health Center	Outpatient	2	1	20	8	2	2021	1	VTM	Adequate	Real time PCR	Yes	1	Influenza B	1	NA	1
714	Shiromeda Health Center	Outpatient	1	1	18	8	2	2021	1	VTM	Adequate	Real time PCR	Yes	1	Influenza B	0	NA	0
715	Shiromeda Health Center	Outpatient	2	1	7	8	2	2021	1	VTM	Adequate	Real time PCR	Yes	0	NA	1	NA	0
716	Shiromeda Health Center	Outpatient	2	1	42	8	2	2021	1	VTM	Adequate	Real time PCR	Yes	1	Influenza B	1	NA	1
717	Shiromeda Health Center	Outpatient	1	1	70	8	2	2021	1	VTM	Adequate	Real time PCR	Yes	0	NA	1	NA	0
718	Shiromeda Health Center	Outpatient	1	1	25	8	2	2021	1	VTM	Adequate	Real time PCR	Yes	0	NA	0	NA	0
719	Shiromeda Health Center	Outpatient	2	1	33	8	2	2021	1	VTM	Adequate	Real time PCR	Yes	0	NA	0	NA	0
720	Shiromeda Health Center	Outpatient	1	1	30	8	2	2021	1	VTM	Adequate	Real time PCR	Yes	0	NA	1	NA	0
721	Shiromeda Health Center	Outpatient	2	1	22	8	2	2021	1	VTM	Adequate	Real time PCR	Yes	0	NA	1	NA	0
722	Shiromeda Health Center	Outpatient	2	1	32	9	2	2021	1	VTM	Adequate	Real time PCR	Yes	0	NA	0	NA	0
723	Shiromeda Health Center	Outpatient	2	1	31	9	2	2021	1	VTM	Adequate	Real time PCR	Yes	1	Influenza B	0	NA	0
724	Shiromeda Health Center	Outpatient	2	1	35	9	2	2021	1	VTM	Adequate	Real time PCR	Yes	1	Influenza B	0	NA	0
725	Shiromeda Health Center	Outpatient	2	1	55	9	2	2021	1	VTM	Adequate	Real time PCR	Yes	0	NA	0	NA	0
726	Shiromeda Health Center	Outpatient	1	1	47	9	2	2021	1	VTM	Adequate	Real time PCR	Yes	0	NA	0	NA	0
727	Shiromeda Health Center	Outpatient	1	1	8	9	2	2021	1	VTM	Adequate	Real time PCR	Yes	0	NA	0	NA	0
728	Shiromeda Health Center	Outpatient	2	1	44	9	2	2021	1	VTM	Adequate	Real time PCR	Yes	0	NA	0	NA	0
729	Shiromeda Health Center	Outpatient	1	1	5	9	2	2021	1	VTM	Adequate	Real time PCR	Yes	0	NA	0	NA	0
730	Shiromeda Health Center	Outpatient	1	1	47	10	3	2021	1	VTM	Adequate	Real time PCR	Yes	0	NA	0	NA	0
731	Shiromeda Health Center	Outpatient	1	1	8	10	3	2021	1	VTM	Adequate	Real time PCR	Yes	0	NA	0	NA	0
732	Shiromeda Health Center	Outpatient	2	1	44	10	3	2021	1	VTM	Adequate	Real time PCR	Yes	0	NA	0	NA	0
733	Shiromeda Health Center	Outpatient	2	1	5	10	3	2021	1	VTM	Adequate	Real time PCR	Yes	0	NA	0	NA	0
734	Shiromeda Health Center	Outpatient	2	1	15	10	3	2021	1	VTM	Adequate	Real time PCR	Yes	1	Influenza B	1	NA	1
735	Shiromeda Health Center	Outpatient	2	1	48	10	3	2021	1	VTM	Adequate	Real time PCR	Yes	0	NA	1	NA	0
736	Shiromeda Health Center	Outpatient	2	1	5	10	3	2021	1	VTM	Adequate	Real time PCR	Yes	0	NA	0	NA	0
737	Shiromeda Health Center	Outpatient	2	1	29	10	3	2021	1	VTM	Adequate	Real time PCR	Yes	0	NA	0	NA	0
738	Shiromeda Health Center	Outpatient	1	1	17	11	3	2021	1	VTM	Adequate	Real time PCR	Yes	1	Influenza B	0	NA	0
739	Shiromeda Health Center	Outpatient	2	1	31	11	3	2021	1	VTM	Adequate	Real time PCR	Yes	0	NA	1	NA	0
740	Shiromeda Health Center	Outpatient	1	1	67	11	3	2021	1	VTM	Adequate	Real time PCR	Yes	0	NA	0	NA	0
741	Shiromeda Health Center	Outpatient	2	1	15	11	3	2021	1	VTM	Adequate	Real time PCR	Yes	1	Influenza B	0	NA	0
742	Shiromeda Health Center	Outpatient	1	1	28	11	3	2021	1	VTM	Adequate	Real time PCR	Yes	0	NA	0	NA	0
743	Shiromeda Health Center	Outpatient	2	1	24	11	3	2021	1	VTM	Adequate	Real time PCR	Yes	1	Influenza B	1	NA	1
744	Shiromeda Health Center	Outpatient	2	1	39	11	3	2021	1	VTM	Adequate	Real time PCR	Yes	1	Influenza B	0	NA	0
745	Shiromeda Health Center	Outpatient	2	1	28	11	3	2021	1	VTM	Adequate	Real time PCR	Yes	1	Influenza B	0	NA	0
746	Shiromeda Health Center	Outpatient	2	1	6	11	3	2021	1	VTM	Adequate	Real time PCR	Yes	0	NA	0	NA	0
747	Shiromeda Health Center	Outpatient	2	1	10	11	3	2021	1	VTM	Adequate	Real time PCR	Yes	1	Influenza B	0	NA	0
748	Shiromeda Health Center	Outpatient	1	1	80	11	3	2021	1	VTM	Adequate	Real time PCR	Yes	0	NA	0	NA	0
749	Shiromeda Health Center	Outpatient	1	1	70	11	3	2021	1	VTM	Adequate	Real time PCR	Yes	0	NA	0	NA	0
750	Shiromeda Health Center	Outpatient	2	1	7	11	3	2021	1	VTM	Adequate	Real time PCR	Yes	0	NA	1	NA	0
751	Shiromeda Health Center	Outpatient	1	1	6	12	3	2021	1	VTM	Adequate	Real time PCR	Yes	0	NA	0	NA	0
752	Shiromeda Health Center	Outpatient	1	1	22	12	3	2021	1	VTM	Adequate	Real time PCR	Yes	1	Influenza B	0	NA	0
753	Shiromeda Health Center	Outpatient	1	1	35	12	3	2021	1	VTM	Adequate	Real time PCR	Yes	1	Influenza B	0	NA	0
754	Shiromeda Health Center	Outpatient	2	1	23	12	3	2021	1	VTM	Adequate	Real time PCR	Yes	0	NA	0	NA	0
755	Shiromeda Health Center	Outpatient	1	1	38	12	3	2021	1	VTM	Adequate	Real time PCR	Yes	0	NA	0	NA	0
756	Shiromeda Health Center	Outpatient	1	1	19	12	3	2021	1	VTM	Adequate	Real time PCR	Yes	1	Influenza B	0	NA	0
757	Shiromeda Health Center	Outpatient	1	1	34	13	3	2021	1	VTM	Adequate	Real time PCR	Yes	0	NA	1	NA	0
758	Shiromeda Health Center	Outpatient	1	1	19	13	3	2021	1	VTM	Adequate	Real time PCR	Yes	1	Influenza B	0	NA	0
759	Shiromeda Health Center	Outpatient	1	1	5	13	3	2021	1	VTM	Adequate	Real time PCR	Yes	0	NA	0	NA	0
760	Shiromeda Health Center	Outpatient	1	1	27	13	3	2021	1	VTM	Adequate	Real time PCR	Yes	1	Influenza B	0	NA	0
761	Shiromeda Health Center	Outpatient	2	1	22	13	3	2021	1	VTM	Adequate	Real time PCR	Yes	0	NA	0	NA	0
762	Shiromeda Health Center	Outpatient	2	1	22	13	3	2021	1	VTM	Adequate	Real time PCR	Yes	0	NA	0	NA	0
763	Shiromeda Health Center	Outpatient	2	1	20	13	3	2021	1	VTM	Adequate	Real time PCR	Yes	0	NA	0	NA	0
764	Shiromeda Health Center	Outpatient	2	1	36	14	3	2021	1	VTM	Adequate	Real time PCR	Yes	0	NA	1	NA	0
765	Shiromeda Health Center	Outpatient	1	1	16	14	3	2021	1	VTM	Adequate	Real time PCR	Yes	0	NA	0	NA	0
766	Shiromeda Health Center	Outpatient	2	1	6.2	14	3	2021	1	VTM	Adequate	Real time PCR	Yes	0	NA	0	NA	0
767	Shiromeda Health Center	Outpatient	2	1	28	14	3	2021	1	VTM	Adequate	Real time PCR	Yes	0	NA	0	NA	0
768	Shiromeda Health Center	Outpatient	1	1	23	14	4	2021	1	VTM	Adequate	Real time PCR	Yes	1	Influenza A	0	NA	0
769	Shiromeda Health Center	Outpatient	2	1	24	14	4	2021	1	VTM	Adequate	Real time PCR	Yes	0	NA	0	NA	0
770	Shiromeda Health Center	Outpatient	2	1	23	14	4	2021	1	VTM	Adequate	Real time PCR	Yes	0	NA	0	NA	0
771	Shiromeda Health Center	Outpatient	2	1	23	14	4	2021	1	VTM	Adequate	Real time PCR	Yes	0	NA	0	NA	0
772	Shiromeda Health Center	Outpatient	2	1	35	14	4	2021	1	VTM	Adequate	Real time PCR	Yes	0	NA	0	NA	0
773	Shiromeda Health Center	Outpatient	2	1	38	15	4	2021	1	VTM	Adequate	Real time PCR	Yes	0	NA	1	NA	0
774	Shiromeda Health Center	Outpatient	2	1	28	15	4	2021	1	VTM	Adequate	Real time PCR	Yes	0	NA	0	NA	0
775	Shiromeda Health Center	Outpatient	2	1	10	15	4	2021	1	VTM	Adequate	Real time PCR	Yes	0	NA	0	NA	0
776	Shiromeda Health Center	Outpatient	2	1	24	15	4	2021	1	VTM	Adequate	Real time PCR	Yes	0	NA	0	NA	0
777	Shiromeda Health Center	Outpatient	1	1	20	15	4	2021	1	VTM	Adequate	Real time PCR	Yes	0	NA	0	NA	0
778	Shiromeda Health Center	Outpatient	1	1	7	16	4	2021	1	VTM	Adequate	Real time PCR	Yes	0	NA	0	NA	0
779	Shiromeda Health Center	Outpatient	1	1	54	17	4	2021	1	VTM	Adequate	Real time PCR	Yes	0	NA	0	NA	0
780	Shiromeda Health Center	Outpatient	1	1	19	17	4	2021	1	VTM	Adequate	Real time PCR	Yes	1	Influenza B	0	NA	0
781	Shiromeda Health Center	Outpatient	1	1	17	17	4	2021	1	VTM	Adequate	Real time PCR	Yes	0	NA	0	NA	0
782	Shiromeda Health Center	Outpatient	2	1	24	17	4	2021	1	VTM	Adequate	Real time PCR	Yes	0	NA	0	NA	0
783	Shiromeda Health Center	Outpatient	1	1	6	17	4	2021	1	VTM	Adequate	Real time PCR	Yes	0	NA	0	NA	0
784	Shiromeda Health Center	Outpatient	1	1	30	17	4	2021	1	VTM	Adequate	Real time PCR	Yes	0	NA	0	NA	0
785	Shiromeda Health Center	Outpatient	2	1	15	17	4	2021	1	VTM	Adequate	Real time PCR	Yes	0	NA	0	NA	0
786	Shiromeda Health Center	Outpatient	2	1	30	18	4	2021	1	VTM	Adequate	Real time PCR	Yes	0	NA	0	NA	0
787	Shiromeda Health Center	Outpatient	2	1	25	18	4	2021	1	VTM	Adequate	Real time PCR	Yes	0	NA	0	NA	0
788	Shiromeda Health Center	Outpatient	2	1	35	18	4	2021	1	VTM	Adequate	Real time PCR	Yes	0	NA	0	NA	0
789	Shiromeda Health Center	Outpatient	2	1	30	19	5	2021	1	VTM	Adequate	Real time PCR	Yes	0	NA	0	NA	0
790	Shiromeda Health Center	Outpatient	1	1	40	19	5	2021	1	VTM	Adequate	Real time PCR	Yes	0	NA	0	NA	0
791	Shiromeda Health Center	Outpatient	2	1	18	21	5	2021	1	VTM	Adequate	Real time PCR	Yes	0	NA	0	NA	0
792	Shiromeda Health Center	Outpatient	1	1	66	20	5	2021	1	VTM	Adequate	Real time PCR	Yes	0	NA	0	NA	0
793	Shiromeda Health Center	Outpatient	2	1	24	21	5	2021	1	VTM	Adequate	Real time PCR	Yes	0	NA	0	NA	0
794	Shiromeda Health Center	Outpatient	2	1	17	21	5	2021	1	VTM	Adequate	Real time PCR	Yes	0	NA	0	NA	0
795	Shiromeda Health Center	Outpatient	2	1	45	21	5	2021	1	VTM	Adequate	Real time PCR	Yes	0	NA	0	NA	0
796	Shiromeda Health Center	Outpatient	2	1	25	21	5	2021	1	VTM	Adequate	Real time PCR	Yes	0	NA	0	NA	0
797	Shiromeda Health Center	Outpatient	2	1	30	21	5	2021	1	VTM	Adequate	Real time PCR	Yes	0	NA	0	NA	0
798	Shiromeda Health Center	Outpatient	1	1	18	21	5	2021	1	VTM	Adequate	Real time PCR	Yes	1	Influenza A	0	NA	0
799	Shiromeda Health Center	Outpatient	1	1	37	21	5	2021	1	VTM	Adequate	Real time PCR	Yes	0	NA	0	NA	0
800	Shiromeda Health Center	Outpatient	1	1	49	21	5	2021	1	VTM	Adequate	Real time PCR	Yes	0	NA	0	NA	0
801	Shiromeda Health Center	Outpatient	2	1	28	21	5	2021	1	VTM	Adequate	Real time PCR	Yes	0	NA	0	NA	0
802	Shiromeda Health Center	Outpatient	2	1	13	22	5	2021	1	VTM	Adequate	Real time PCR	Yes	1	Influenza A	0	NA	0
803	Shiromeda Health Center	Outpatient	2	1	22	22	5	2021	1	VTM	Adequate	Real time PCR	Yes	0	NA	0	NA	0
804	Shiromeda Health Center	Outpatient	2	1	16	22	5	2021	1	VTM	Adequate	Real time PCR	Yes	1	Influenza A	0	NA	0
805	Shiromeda Health Center	Outpatient	1	1	38	22	5	2021	1	VTM	Adequate	Real time PCR	Yes	1	Influenza B	0	NA	0
806	Shiromeda Health Center	Outpatient	2	1	12	22	5	2021	1	VTM	Adequate	Real time PCR	Yes	1	Influenza A	0	NA	0
807	Shiromeda Health Center	Outpatient	1	1	18	22	5	2021	1	VTM	Adequate	Real time PCR	Yes	0	NA	0	NA	0
808	Shiromeda Health Center	Outpatient	2	1	50	22	5	2021	1	VTM	Adequate	Real time PCR	Yes	0	NA	0	NA	0
809	Shiromeda Health Center	Outpatient	1	1	14	23	5	2021	1	VTM	Adequate	Real time PCR	Yes	0	NA	0	NA	0
810	Shiromeda Health Center	Outpatient	1	1	17	23	5	2021	1	VTM	Adequate	Real time PCR	Yes	1	Influenza A	0	NA	0
811	Shiromeda Health Center	Outpatient	2	1	9	23	5	2021	1	VTM	Adequate	Real time PCR	Yes	0	NA	0	NA	0
812	Shiromeda Health Center	Outpatient	1	1	35	23	6	2021	1	VTM	Adequate	Real time PCR	Yes	0	NA	0	NA	0
813	Shiromeda Health Center	Outpatient	1	1	9	23	6	2021	1	VTM	Adequate	Real time PCR	Yes	1	Influenza B	0	NA	0
814	Shiromeda Health Center	Outpatient	1	1	25	23	6	2021	1	VTM	Adequate	Real time PCR	Yes	1	Influenza B	0	NA	0
815	Shiromeda Health Center	Outpatient	2	1	12	23	6	2021	1	VTM	Adequate	Real time PCR	Yes	1	Influenza A	0	NA	0
816	Shiromeda Health Center	Outpatient	2	1	25	23	6	2021	1	VTM	Adequate	Real time PCR	Yes	0	NA	0	NA	0
817	Shiromeda Health Center	Outpatient	2	1	25	23	6	2021	1	VTM	Adequate	Real time PCR	Yes	0	NA	0	NA	0
818	Shiromeda Health Center	Outpatient	1	1	22	23	6	2021	1	VTM	Adequate	Real time PCR	Yes	0	NA	0	NA	0
819	Shiromeda Health Center	Outpatient	2	1	32	23	6	2021	1	VTM	Adequate	Real time PCR	Yes	0	NA	0	NA	0
820	Shiromeda Health Center	Outpatient	2	1	55	24	6	2021	1	VTM	Adequate	Real time PCR	Yes	0	NA	0	NA	0
821	Shiromeda Health Center	Outpatient	1	1	29	24	6	2021	1	VTM	Adequate	Real time PCR	Yes	0	NA	0	NA	0
822	Shiromeda Health Center	Outpatient	1	1	16	24	6	2021	1	VTM	Adequate	Real time PCR	Yes	0	NA	0	NA	0
823	Shiromeda Health Center	Outpatient	1	1	9	24	6	2021	1	VTM	Adequate	Real time PCR	Yes	0	NA	0	NA	0
824	Shiromeda Health Center	Outpatient	1	1	50	24	6	2021	1	VTM	Adequate	Real time PCR	Yes	0	NA	0	NA	0
825	Shiromeda Health Center	Outpatient	2	1	15	24	6	2021	1	VTM	Adequate	Real time PCR	Yes	1	Influenza A	0	NA	0
826	Shiromeda Health Center	Outpatient	1	1	15	24	6	2021	1	VTM	Adequate	Real time PCR	Yes	0	NA	0	NA	0
827	Shiromeda Health Center	Outpatient	2	1	16	24	6	2021	1	VTM	Adequate	Real time PCR	Yes	1	Influenza A	0	NA	0
828	Shiromeda Health Center	Outpatient	1	1	38	24	6	2021	1	VTM	Adequate	Real time PCR	Yes	1	Influenza A	0	NA	0
829	Shiromeda Health Center	Outpatient	2	1	21	23	6	2021	1	VTM	Adequate	Real time PCR	Yes	0	NA	0	NA	0
830	Shiromeda Health Center	Outpatient	2	1	40	24	6	2021	1	VTM	Adequate	Real time PCR	Yes	0	NA	0	NA	0
831	Shiromeda Health Center	Outpatient	2	1	43	25	6	2021	1	VTM	Adequate	Real time PCR	Yes	0	NA	0	NA	0
832	Shiromeda Health Center	Outpatient	1	1	67	25	6	2021	1	VTM	Adequate	Real time PCR	Yes	0	NA	0	NA	0
833	Shiromeda Health Center	Outpatient	2	1	37	25	6	2021	1	VTM	Adequate	Real time PCR	Yes	0	NA	0	NA	0
834	Shiromeda Health Center	Outpatient	1	1	11	25	6	2021	1	VTM	Adequate	Real time PCR	Yes	0	NA	0	NA	0
835	Shiromeda Health Center	Outpatient	1	1	30	25	6	2021	1	VTM	Adequate	Real time PCR	Yes	0	NA	0	NA	0
836	Shiromeda Health Center	Outpatient	1	1	10	25	6	2021	1	VTM	Adequate	Real time PCR	Yes	1	Influenza B	0	NA	0
837	Shiromeda Health Center	Outpatient	2	1	11	25	6	2021	1	VTM	Adequate	Real time PCR	Yes	0	NA	0	NA	0
838	Shiromeda Health Center	Outpatient	1	1	11	25	6	2021	1	VTM	Adequate	Real time PCR	Yes	1	Influenza A	0	NA	0
839	Shiromeda Health Center	Outpatient	2	1	28	24	6	2021	1	VTM	Adequate	Real time PCR	Yes	0	NA	0	NA	0
840	Shiromeda Health Center	Outpatient	2	1	11	24	6	2021	1	VTM	Adequate	Real time PCR	Yes	0	NA	0	NA	0
841	Shiromeda Health Center	Outpatient	2	1	10	26	6	2021	1	VTM	Adequate	Real time PCR	Yes	0	NA	0	NA	0
842	Shiromeda Health Center	Outpatient	1	1	42	26	6	2021	1	VTM	Adequate	Real time PCR	Yes	0	NA	0	NA	0
843	Shiromeda Health Center	Outpatient	1	1	35	26	6	2021	1	VTM	Adequate	Real time PCR	Yes	0	NA	0	NA	0
844	Shiromeda Health Center	Outpatient	1	1	73	26	6	2021	1	VTM	Adequate	Real time PCR	Yes	0	NA	1	NA	0
845	Shiromeda Health Center	Outpatient	1	1	5	26	6	2021	1	VTM	Adequate	Real time PCR	Yes	0	NA	0	NA	0
846	Shiromeda Health Center	Outpatient	2	1	10	26	6	2021	1	VTM	Adequate	Real time PCR	Yes	0	NA	0	NA	0
847	Shiromeda Health Center	Outpatient	1	1	15	26	6	2021	1	VTM	Adequate	Real time PCR	Yes	0	NA	0	NA	0
848	Shiromeda Health Center	Outpatient	1	1	6	26	6	2021	1	VTM	Adequate	Real time PCR	Yes	0	NA	0	NA	0
849	Shiromeda Health Center	Outpatient	2	1	7	27	6	2021	1	VTM	Adequate	Real time PCR	Yes	1	Influenza A	0	NA	0
850	Shiromeda Health Center	Outpatient	2	1	33	27	6	2021	1	VTM	Adequate	Real time PCR	Yes	1	Influenza A	0	NA	0
851	Shiromeda Health Center	Outpatient	2	1	47	27	6	2021	1	VTM	Adequate	Real time PCR	Yes	0	NA	0	NA	0
852	Shiromeda Health Center	Outpatient	1	1	10	27	6	2021	1	VTM	Adequate	Real time PCR	Yes	1	Influenza A	0	NA	0
853	Shiromeda Health Center	Outpatient	2	1	28	27	7	2021	1	VTM	Adequate	Real time PCR	Yes	0	NA	0	NA	0
854	Shiromeda Health Center	Outpatient	1	1	19	27	7	2021	1	VTM	Adequate	Real time PCR	Yes	0	NA	0	NA	0
855	Shiromeda Health Center	Outpatient	2	1	19	27	7	2021	1	VTM	Adequate	Real time PCR	Yes	0	NA	0	NA	0
856	Shiromeda Health Center	Outpatient	1	1	7	28	7	2021	1	VTM	Adequate	Real time PCR	Yes	1	Influenza A	0	NA	0
857	Shiromeda Health Center	Outpatient	1	1	2	28	7	2021	1	VTM	Adequate	Real time PCR	Yes	0	NA	0	NA	0
858	Shiromeda Health Center	Outpatient	2	1	10	28	7	2021	1	VTM	Adequate	Real time PCR	Yes	1	Influenza A	0	NA	0
859	Shiromeda Health Center	Outpatient	1	1	6	28	7	2021	1	VTM	Adequate	Real time PCR	Yes	1	Influenza A	0	NA	0
860	Shiromeda Health Center	Outpatient	2	1	0.8	28	7	2021	1	VTM	Adequate	Real time PCR	Yes	0	NA	0	NA	0
861	Shiromeda Health Center	Outpatient	2	1	4	28	7	2021	1	VTM	Adequate	Real time PCR	Yes	1	Influenza A	0	NA	0
862	Shiromeda Health Center	Outpatient	2	1	41	28	7	2021	1	VTM	Adequate	Real time PCR	Yes	0	NA	0	NA	0
863	Shiromeda Health Center	Outpatient	2	1	65	28	7	2021	1	VTM	Adequate	Real time PCR	Yes	0	NA	0	NA	0
864	Shiromeda Health Center	Outpatient	1	1	68	28	7	2021	1	VTM	Adequate	Real time PCR	Yes	0	NA	0	NA	0
865	St. Peter Specialized Hospital	Inpatient	1	1	66	26	6	2021	2	VTM	Adequate	Real time PCR	Yes	0	NA	0	NA	0
866	St. Peter Specialized Hospital	Inpatient	1	1	0.6	26	6	2021	2	VTM	Adequate	Real time PCR	Yes	0	NA	0	NA	0
867	St. Peter Specialized Hospital	Inpatient	1	1	2.08333	26	6	2021	2	VTM	Adequate	Real time PCR	Yes	0	NA	0	NA	0
868	St. Peter Specialized Hospital	Inpatient	2	1	3.16667	26	6	2021	2	VTM	Adequate	Real time PCR	Yes	0	NA	0	NA	0
869	St. Peter Specialized Hospital	Inpatient	2	1	0.5	26	6	2021	2	VTM	Adequate	Real time PCR	Yes	0	NA	0	NA	0
870	Shiromeda Health Center	Outpatient	2	1	7	28	7	2021	1	VTM	Adequate	Real time PCR	Yes	1	Influenza A	0	NA	0
871	Shiromeda Health Center	Outpatient	2	1	39	28	7	2021	1	VTM	Adequate	Real time PCR	Yes	1	Influenza A	0	NA	0
872	Shiromeda Health Center	Outpatient	1	1	13	28	7	2021	1	VTM	Adequate	Real time PCR	Yes	1	Influenza A	0	NA	0
873	Shiromeda Health Center	Outpatient	2	1	8	28	7	2021	1	VTM	Adequate	Real time PCR	Yes	1	Influenza A	0	NA	0
874	Shiromeda Health Center	Outpatient	2	1	7	28	7	2021	1	VTM	Adequate	Real time PCR	Yes	1	Influenza A	0	NA	0
875	Shiromeda Health Center	Outpatient	2	1	16	28	7	2021	1	VTM	Adequate	Real time PCR	Yes	1	Influenza A	0	NA	0
876	Shiromeda Health Center	Outpatient	2	1	27	29	7	2021	1	VTM	Adequate	Real time PCR	Yes	1	Influenza A	0	NA	0
877	Shiromeda Health Center	Outpatient	2	1	34	29	7	2021	1	VTM	Adequate	Real time PCR	Yes	1	Influenza A	0	NA	0
878	Shiromeda Health Center	Outpatient	1	1	5	30	7	2021	1	VTM	Adequate	Real time PCR	Yes	0	NA	0	NA	0
879	Shiromeda Health Center	Outpatient	2	1	50	30	7	2021	1	VTM	Adequate	Real time PCR	Yes	1	Influenza A	0	NA	0
880	Shiromeda Health Center	Outpatient	2	1	12	30	7	2021	1	VTM	Adequate	Real time PCR	Yes	1	Influenza A	0	NA	0
881	Shiromeda Health Center	Outpatient	2	1	16	30	7	2021	1	VTM	Adequate	Real time PCR	Yes	1	Influenza A	0	NA	0
882	Shiromeda Health Center	Outpatient	2	1	22	31	7	2021	1	VTM	Adequate	Real time PCR	Yes	0	NA	0	NA	0
883	Shiromeda Health Center	Outpatient	2	1	15	31	7	2021	1	VTM	Adequate	Real time PCR	Yes	1	Influenza A	0	NA	0
884	Shiromeda Health Center	Outpatient	2	1	23	31	7	2021	1	VTM	Adequate	Real time PCR	Yes	0	NA	0	NA	0
885	Shiromeda Health Center	Outpatient	2	1	36	31	7	2021	1	VTM	Adequate	Real time PCR	Yes	0	NA	0	NA	0
886	Shiromeda Health Center	Outpatient	1	1	35	31	7	2021	1	VTM	Adequate	Real time PCR	Yes	0	NA	1	NA	0
887	Shiromeda Health Center	Outpatient	1	1	15	31	7	2021	1	VTM	Adequate	Real time PCR	Yes	0	NA	1	NA	0
888	Shiromeda Health Center	Outpatient	2	1	19	31	7	2021	1	VTM	Adequate	Real time PCR	Yes	0	NA	0	NA	0
889	Shiromeda Health Center	Outpatient	1	1	21	31	7	2021	1	VTM	Adequate	Real time PCR	Yes	1	Influenza A	0	NA	0
890	Shiromeda Health Center	Outpatient	2	1	5	35	8	2021	1	VTM	Adequate	Real time PCR	Yes	0	NA	0	NA	0
891	Shiromeda Health Center	Outpatient	1	1	16	32	8	2021	1	VTM	Adequate	Real time PCR	Yes	0	NA	0	NA	0
892	Shiromeda Health Center	Outpatient	1	1	26	32	8	2021	1	VTM	Adequate	Real time PCR	Yes	1	Influenza A	0	NA	0
893	Shiromeda Health Center	Outpatient	2	1	20	32	8	2021	1	VTM	Adequate	Real time PCR	Yes	0	NA	1	NA	0
894	Shiromeda Health Center	Outpatient	2	1	20	32	8	2021	1	VTM	Adequate	Real time PCR	Yes	0	NA	1	NA	0
895	Shiromeda Health Center	Outpatient	2	1	69	32	8	2021	1	VTM	Adequate	Real time PCR	Yes	0	NA	0	NA	0
896	Shiromeda Health Center	Outpatient	2	1	17	32	8	2021	1	VTM	Adequate	Real time PCR	Yes	1	Influenza A	0	NA	0
897	Shiromeda Health Center	Outpatient	2	1	5	32	8	2021	1	VTM	Adequate	Real time PCR	Yes	0	NA	0	NA	0
898	Shiromeda Health Center	Outpatient	2	1	19	32	8	2021	1	VTM	Adequate	Real time PCR	Yes	0	NA	1	NA	0
899	Shiromeda Health Center	Outpatient	2	1	37	32	8	2021	1	VTM	Adequate	Real time PCR	Yes	0	NA	0	NA	0
900	Shiromeda Health Center	Outpatient	2	1	21	32	8	2021	1	VTM	Adequate	Real time PCR	Yes	1	Influenza A	0	NA	0
901	Shiromeda Health Center	Outpatient	1	1	28	32	8	2021	1	VTM	Adequate	Real time PCR	Yes	0	NA	1	NA	0
902	Shiromeda Health Center	Outpatient	2	1	24	32	8	2021	1	VTM	Adequate	Real time PCR	Yes	1	Influenza A	0	NA	0
903	Shiromeda Health Center	Outpatient	2	1	22	32	8	2021	1	VTM	Adequate	Real time PCR	Yes	1	Influenza A	0	NA	0
904	Shiromeda Health Center	Outpatient	2	1	4	32	8	2021	1	VTM	Adequate	Real time PCR	Yes	0	NA	0	NA	0
905	Shiromeda Health Center	Outpatient	2	1	5	32	8	2021	1	VTM	Adequate	Real time PCR	Yes	1	Influenza A	0	NA	0
906	Shiromeda Health Center	Outpatient	1	1	7	33	8	2021	1	VTM	Adequate	Real time PCR	Yes	0	NA	0	NA	0
907	Shiromeda Health Center	Outpatient	2	1	35	33	8	2021	1	VTM	Adequate	Real time PCR	Yes	0	NA	0	NA	0
908	Shiromeda Health Center	Outpatient	2	1	20	33	8	2021	1	VTM	Adequate	Real time PCR	Yes	1	Influenza A	0	NA	0
909	Shiromeda Health Center	Outpatient	2	1	18	33	8	2021	1	VTM	Adequate	Real time PCR	Yes	0	NA	0	NA	0
910	Shiromeda Health Center	Outpatient	2	1	6	33	8	2021	1	VTM	Adequate	Real time PCR	Yes	1	Influenza A	0	NA	0
911	Shiromeda Health Center	Outpatient	2	1	23	33	8	2021	1	VTM	Adequate	Real time PCR	Yes	1	Influenza A	0	NA	0
912	Shiromeda Health Center	Outpatient	2	1	33	33	8	2021	1	VTM	Adequate	Real time PCR	Yes	1	Influenza A	0	NA	0
913	Shiromeda Health Center	Outpatient	1	1	29	33	8	2021	1	VTM	Adequate	Real time PCR	Yes	1	Influenza A	0	NA	0
914	Shiromeda Health Center	Outpatient	1	1	10	33	8	2021	1	VTM	Adequate	Real time PCR	Yes	1	Influenza A	0	NA	0
915	Shiromeda Health Center	Outpatient	1	1	24	33	8	2021	1	VTM	Adequate	Real time PCR	Yes	1	Influenza A	0	NA	0
916	Shiromeda Health Center	Outpatient	2	1	16	33	8	2021	1	VTM	Adequate	Real time PCR	Yes	0	NA	1	NA	0
917	Shiromeda Health Center	Outpatient	1	1	5	33	8	2021	1	VTM	Adequate	Real time PCR	Yes	0	NA	0	NA	0
918	Shiromeda Health Center	Outpatient	2	1	11	33	8	2021	1	VTM	Adequate	Real time PCR	Yes	1	Influenza A	0	NA	0
919	Shiromeda Health Center	Outpatient	2	1	28	33	8	2021	1	VTM	Adequate	Real time PCR	Yes	1	Influenza A	0	NA	0
920	Shiromeda Health Center	Outpatient	2	1	20	33	8	2021	1	VTM	Adequate	Real time PCR	Yes	1	Influenza A	0	NA	0
921	Shiromeda Health Center	Outpatient	2	1	25	34	8	2021	1	VTM	Adequate	Real time PCR	Yes	0	NA	1	NA	0
922	Shiromeda Health Center	Outpatient	1	1	10	34	8	2021	1	VTM	Adequate	Real time PCR	Yes	0	NA	1	NA	0
923	Shiromeda Health Center	Outpatient	2	1	17	34	8	2021	1	VTM	Adequate	Real time PCR	Yes	1	Influenza A	1	NA	1
924	kolfe health center	Outpatient	2	1	4	33	8	2021	1	VTM	Adequate	Real time PCR	Yes	0	NA	0	NA	0
925	kolfe health center	Outpatient	2	1	11	33	8	2021	1	VTM	Adequate	Real time PCR	Yes	0	NA	0	NA	0
926	kolfe health center	Outpatient	2	1	0.1	33	8	2021	1	VTM	Adequate	Real time PCR	Yes	0	NA	0	NA	0
927	kolfe health center	Outpatient	2	1	30	33	8	2021	1	VTM	Adequate	Real time PCR	Yes	0	NA	0	NA	0
928	kolfe health center	Outpatient	1	1	0.4	33	8	2021	1	VTM	Adequate	Real time PCR	Yes	0	NA	0	NA	0
929	Akaki Health Center	Outpatient	2	1	24	31	8	2021	1	VTM	Adequate	Real time PCR	Yes	0	NA	1	NA	0
930	Akaki Health Center	Outpatient	2	1	22	31	8	2021	1	VTM	Adequate	Real time PCR	Yes	0	NA	0	NA	0
931	Akaki Health Center	Outpatient	2	1	28	31	8	2021	1	VTM	Adequate	Real time PCR	Yes	0	NA	0	NA	0
932	Akaki Health Center	Outpatient	1	1	60	32	8	2021	1	VTM	Adequate	Real time PCR	Yes	0	NA	0	NA	0
933	Akaki Health Center	Outpatient	1	1	46	32	8	2021	1	VTM	Adequate	Real time PCR	Yes	0	NA	0	NA	0
934	Akaki Health Center	Outpatient	1	1	60	32	8	2021	1	VTM	Adequate	Real time PCR	Yes	0	NA	0	NA	0
935	Akaki Health Center	Outpatient	2	1	2	32	8	2021	1	VTM	Adequate	Real time PCR	Yes	0	NA	0	NA	0
936	Akaki Health Center	Outpatient	2	1	25	32	8	2021	1	VTM	Adequate	Real time PCR	Yes	0	NA	0	NA	0
937	Akaki Health Center	Outpatient	1	1	29	32	7	2021	1	VTM	Adequate	Real time PCR	Yes	0	NA	0	NA	0
938	Akaki Health Center	Outpatient	1	1	14	32	7	2021	1	VTM	Adequate	Real time PCR	Yes	0	NA	0	NA	0
939	Yek 12 Hop	Inpatient	2	1	0.5	33	7	2021	2	VTM	Adequate	Real time PCR	Yes	0	NA	0	NA	0
940	Yek 12 Hop	Inpatient	1	1	0.4	33	7	2021	2	VTM	Adequate	Real time PCR	Yes	0	NA	0	NA	0
941	Yek 12 Hop	Inpatient	2	1	0.9	32	7	2021	2	VTM	Adequate	Real time PCR	Yes	0	NA	0	NA	0
942	Yek 12 Hop	Inpatient	1	1	0.9	32	7	2021	2	VTM	Adequate	Real time PCR	Yes	0	NA	0	NA	0
943	Yek 12 Hop	Inpatient	2	1	2	33	7	2021	2	VTM	Adequate	Real time PCR	Yes	0	NA	0	NA	0
944	Yek 12 Hop	Inpatient	1	1	1	33	7	2021	2	VTM	Adequate	Real time PCR	Yes	0	NA	0	NA	0
945	Yek 12 Hop	Inpatient	2	1	0.2	33	7	2021	2	VTM	Adequate	Real time PCR	Yes	0	NA	0	NA	0
946	Yek 12 Hop	Inpatient	2	1	0.2	33	7	2021	2	VTM	Adequate	Real time PCR	Yes	0	NA	0	NA	0
947	Yek 12 Hop	Inpatient	1	1	0.9	34	7	2021	2	VTM	Adequate	Real time PCR	Yes	0	NA	0	NA	0
948	Yek 12 Hop	Inpatient	2	1	1.5	34	7	2021	2	VTM	Adequate	Real time PCR	Yes	0	NA	0	NA	0
949	Yek 12 Hop	Inpatient	1	1	2	33	7	2021	2	VTM	Adequate	Real time PCR	Yes	0	NA	0	NA	0
950	Yek 12 Hop	Inpatient	1	1	1.2	34	7	2021	2	VTM	Adequate	Real time PCR	Yes	0	NA	0	NA	0
951	Adama Teachin Hosp	Inpatient	2	7	19	29	7	2021	2	VTM	Adequate	Real time PCR	Yes	0	NA	0	NA	0
952	Adama Teachin Hosp	Inpatient	1	7	5	30	8	2021	2	VTM	Adequate	Real time PCR	Yes	0	NA	0	NA	0
953	Adama Teachin Hosp	Inpatient	1	7	2	33	8	2021	2	VTM	Adequate	Real time PCR	Yes	0	NA	0	NA	0
954	Adama Teachin Hosp	Inpatient	1	7	56	33	8	2021	2	VTM	Adequate	Real time PCR	Yes	0	NA	0	NA	0
955	Adama Teachin Hosp	Inpatient	2	7	40	33	8	2021	2	VTM	Adequate	Real time PCR	Yes	0	NA	0	NA	0
956	Felege Hiwot Spec Hosp	Inpatient	2	3	1	28	7	2021	2	VTM	Adequate	Real time PCR	Yes	0	NA	0	NA	0
957	Felege Hiwot Spec Hosp	Inpatient	2	3	11	28	7	2021	2	VTM	Adequate	Real time PCR	Yes	0	NA	0	NA	0
958	Felege Hiwot Spec Hosp	Inpatient	1	3	11	28	7	2021	2	VTM	Adequate	Real time PCR	Yes	0	NA	0	NA	0
959	Felege Hiwot Spec Hosp	Inpatient	2	3	76	28	7	2021	2	VTM	Adequate	Real time PCR	Yes	0	NA	0	NA	0
960	Felege Hiwot Spec Hosp	Inpatient	1	3	60	29	7	2021	2	VTM	Adequate	Real time PCR	Yes	0	NA	0	NA	0
961	Felege Hiwot Spec Hosp	Inpatient	2	3	22	29	7	2021	2	VTM	Adequate	Real time PCR	Yes	0	NA	0	NA	0
962	Felege Hiwot Spec Hosp	Inpatient	1	3	2	29	7	2021	2	VTM	Adequate	Real time PCR	Yes	0	NA	0	NA	0
963	Felege Hiwot Spec Hosp	Inpatient	1	3	2	29	7	2021	2	VTM	Adequate	Real time PCR	Yes	0	NA	0	NA	0
964	Felege Hiwot Spec Hosp	Inpatient	2	3	40	30	7	2021	2	VTM	Adequate	Real time PCR	Yes	0	NA	1	NA	0
965	Felege Hiwot Spec Hosp	Inpatient	1	3	25	30	7	2021	2	VTM	Adequate	Real time PCR	Yes	0	NA	0	NA	0
966	Felege Hiwot Spec Hosp	Inpatient	2	3	60	30	7	2021	2	VTM	Adequate	Real time PCR	Yes	0	NA	0	NA	0
967	Felege Hiwot Spec Hosp	Inpatient	1	3	28	32	8	2021	2	VTM	Adequate	Real time PCR	Yes	0	NA	0	NA	0
968	Felege Hiwot Spec Hosp	Inpatient	2	3	64	32	8	2021	2	VTM	Adequate	Real time PCR	Yes	0	NA	0	NA	0
969	Felege Hiwot Spec Hosp	Inpatient	1	3	48	32	8	2021	2	VTM	Adequate	Real time PCR	Yes	0	NA	0	NA	0
970	Felege Hiwot Spec Hosp	Inpatient	2	3	0.7	32	8	2021	2	VTM	Adequate	Real time PCR	Yes	0	NA	0	NA	0
971	Felege Hiwot Spec Hosp	Inpatient	2	3	0.3	32	8	2021	2	VTM	Adequate	Real time PCR	Yes	0	NA	0	NA	0
972	Felege Hiwot Spec Hosp	Inpatient	2	3	1.4	33	8	2021	2	VTM	Adequate	Real time PCR	Yes	0	NA	0	NA	0
973	Felege Hiwot Spec Hosp	Inpatient	1	3	1.1	33	8	2021	2	VTM	Adequate	Real time PCR	Yes	0	NA	0	NA	0
974	Felege Hiwot Spec Hosp	Inpatient	2	3	1.1	33	8	2021	2	VTM	Adequate	Real time PCR	Yes	0	NA	0	NA	0
975	Felege Hiwot Spec Hosp	Inpatient	2	3	0.7	33	8	2021	2	VTM	Adequate	Real time PCR	Yes	0	NA	0	NA	0
976	Felege Hiwot Spec Hosp	Inpatient	1	3	70	33	8	2021	2	VTM	Adequate	Real time PCR	Yes	0	NA	0	NA	0
977	Felege Hiwot Spec Hosp	Inpatient	1	3	26	33	8	2021	2	VTM	Adequate	Real time PCR	Yes	0	NA	0	NA	0
978	Adare General Hosp	Inpatient	1	8	2	38	9	2021	2	VTM	Adequate	Real time PCR	Yes	0	NA	0	1	0
979	Adare General Hosp	Inpatient	2	8	1	38	9	2021	2	VTM	Adequate	Real time PCR	Yes	0	NA	0	1	0
980	Adare General Hosp	Inpatient	1	8	1	38	9	2021	2	VTM	Adequate	Real time PCR	Yes	0	NA	0	1	0
981	Adare General Hosp	Inpatient	1	8	1	38	9	2021	2	VTM	Adequate	Real time PCR	Yes	0	NA	0	1	0
982	Adare General Hosp	Inpatient	2	8	0.5	39	10	2021	2	VTM	Adequate	Real time PCR	Yes	0	NA	0	0	0
983	Adare General Hosp	Inpatient	1	8	1.5	30	7	2021	2	VTM	Adequate	Real time PCR	Yes	0	NA	0	0	0
984	Adare General Hosp	Inpatient	2	8	0.9	30	7	2021	2	VTM	Adequate	Real time PCR	Yes	0	NA	0	0	0
985	Adare General Hosp	Inpatient	2	8	0.6	30	7	2021	2	VTM	Adequate	Real time PCR	Yes	0	NA	0	0	0
986	Adare General Hosp	Inpatient	1	8	0.9	30	7	2021	2	VTM	Adequate	Real time PCR	Yes	0	NA	0	0	0
987	Adare General Hosp	Inpatient	1	8	0.3	30	7	2021	2	VTM	Adequate	Real time PCR	Yes	0	NA	0	0	0
988	Adare General Hosp	Inpatient	2	8	3	31	7	2021	2	VTM	Adequate	Real time PCR	Yes	0	NA	0	0	0
989	Adare General Hosp	Inpatient	1	8	0.6	31	7	2021	2	VTM	Adequate	Real time PCR	Yes	0	NA	0	0	0
990	Adare General Hosp	Inpatient	2	8	0.6	31	7	2021	2	VTM	Adequate	Real time PCR	Yes	0	NA	0	0	0
991	Adare General Hosp	Inpatient	2	8	4	31	7	2021	2	VTM	Adequate	Real time PCR	Yes	0	NA	0	0	0
992	Adare General Hosp	Inpatient	1	8	1	31	7	2021	2	VTM	Adequate	Real time PCR	Yes	0	NA	0	0	0
993	Adare General Hosp	Inpatient	1	8	2	31	7	2021	2	VTM	Adequate	Real time PCR	Yes	0	NA	0	0	0
994	Adare General Hosp	Inpatient	2	8	0.9	31	7	2021	2	VTM	Adequate	Real time PCR	Yes	0	NA	0	0	0
995	Adare General Hosp	Inpatient	1	8	1	32	8	2021	2	VTM	Adequate	Real time PCR	Yes	0	NA	0	0	0
996	Adare General Hosp	Inpatient	1	8	2	32	8	2021	2	VTM	Adequate	Real time PCR	Yes	0	NA	0	0	0
997	Adare General Hosp	Inpatient	1	8	0.8	32	8	2021	2	VTM	Adequate	Real time PCR	Yes	0	NA	0	0	0
998	Adare General Hosp	Inpatient	2	8	1.1	33	8	2021	2	VTM	Adequate	Real time PCR	Yes	0	NA	0	0	0
999	Adare General Hosp	Inpatient	2	8	1.5	33	8	2021	2	VTM	Adequate	Real time PCR	Yes	0	NA	0	0	0
1000	Adare General Hosp	Inpatient	1	8	0.6	33	8	2021	2	VTM	Adequate	Real time PCR	Yes	0	NA	0	0	0
1001	Adare General Hosp	Inpatient	1	8	3	33	8	2021	2	VTM	Adequate	Real time PCR	Yes	0	NA	0	0	0
1002	Adare General Hosp	Inpatient	2	8	1	33	8	2021	2	VTM	Adequate	Real time PCR	Yes	0	NA	0	0	0
1003	Adare General Hosp	Inpatient	1	8	3	33	8	2021	2	VTM	Adequate	Real time PCR	Yes	0	NA	0	0	0
1004	Adare General Hosp	Inpatient	2	8	0.9	33	8	2021	2	VTM	Adequate	Real time PCR	Yes	0	NA	0	0	0
1005	Adare General Hosp	Inpatient	2	8	0.3	34	8	2021	2	VTM	Adequate	Real time PCR	Yes	0	NA	0	0	0
1006	Adare General Hosp	Inpatient	2	8	0.4	34	8	2021	2	VTM	Adequate	Real time PCR	Yes	0	NA	0	0	0
1007	Adare General Hosp	Inpatient	2	8	0.9	34	8	2021	2	VTM	Adequate	Real time PCR	Yes	0	NA	0	0	0
1008	Adare General Hosp	Inpatient	1	8	1	34	8	2021	2	VTM	Adequate	Real time PCR	Yes	0	NA	0	0	0
1009	Adare General Hosp	Inpatient	1	8	2	34	8	2021	2	VTM	Adequate	Real time PCR	Yes	0	NA	0	0	0
1010	Gode Hosp	Inpatient	2	10	40	30	7	2021	2	VTM	Adequate	Real time PCR	Yes	0	NA	0	0	0
1011	Gode Hosp	Inpatient	2	10	25	30	7	2021	2	VTM	Adequate	Real time PCR	Yes	0	NA	0	0	0
1012	Gode Hosp	Inpatient	2	10	0.6	29	7	2021	2	VTM	Adequate	Real time PCR	Yes	0	NA	0	0	0
1013	Gode Hosp	Inpatient	2	10	30	32	8	2021	2	VTM	Adequate	Real time PCR	Yes	0	NA	0	0	0
1014	Gode Hosp	Inpatient	1	10	1	31	7	2021	2	VTM	Adequate	Real time PCR	Yes	0	NA	0	0	0
1015	Gode Hosp	Inpatient	2	10	40	32	8	2021	2	VTM	Adequate	Real time PCR	Yes	0	NA	0	0	0
1016	Gode Hosp	Inpatient	2	10	27	32	8	2021	2	VTM	Adequate	Real time PCR	Yes	0	NA	0	0	0
1017	Dubti Hospital	Inpatient	1	2	5	30	7	2021	2	VTM	Adequate	Real time PCR		0	NA	0	0	0
1018	Dubti Hospital	Inpatient	1	2	2	30	7	2021	2	VTM	Adequate	Real time PCR		0	NA	0	0	0
1019	Dubti Hospital	Inpatient	1	2	40	30	7	2021	2	VTM	Adequate	Real time PCR		0	NA	0	0	0
1020	Dubti Hospital	Inpatient	2	2	1	30	7	2021	2	VTM	Adequate	Real time PCR		0	NA	0	0	0
1021	Dubti Hospital	Inpatient	2	2	3	30	7	2021	2	VTM	Adequate	Real time PCR		0	NA	0	0	0
1022	Dubti Hospital	Inpatient	2	2	2	30	7	2021	2	VTM	Adequate	Real time PCR		0	NA	0	0	0
1023	Dubti Hospital	Inpatient	2	2	1	31	8	2021	2	VTM	Adequate	Real time PCR		0	NA	0	0	0
1024	Dubti Hospital	Inpatient	1	2	4	30	7	2021	2	VTM	Adequate	Real time PCR		0	NA	0	0	0
1025	Dubti Hospital	Inpatient	1	2	0.6	31	7	2021	2	VTM	Adequate	Real time PCR		0	NA	0	0	0
1026	Dubti Hospital	Inpatient	1	2	0.3	31	7	2021	2	VTM	Adequate	Real time PCR		0	NA	0	0	0
1027	Dubti Hospital	Inpatient	1	2	45	31	7	2021	2	VTM	Adequate	Real time PCR		0	NA	0	0	0
1028	Dubti Hospital	Inpatient	1	2	21	30	7	2021	2	VTM	Adequate	Real time PCR		0	NA	0	0	0
1029	Dubti Hospital	Inpatient	2	2	1	31	8	2021	2	VTM	Adequate	Real time PCR		0	NA	0	0	0
1030	Dubti Hospital	Inpatient	1	2	2	32	8	2021	2	VTM	Adequate	Real time PCR		0	NA	0	0	0
1031	Dubti Hospital	Inpatient	2	2	12	32	8	2021	2	VTM	Adequate	Real time PCR		0	NA	0	0	0
1032	Dubti Hospital	Inpatient	2	2	0.583333	32	8	2021	2	VTM	Adequate	Real time PCR		0	NA	0	0	0
1033	Dubti Hospital	Inpatient	2	2	3	32	8	2021	2	VTM	Adequate	Real time PCR		0	NA	0	0	0
1034	Dubti Hospital	Inpatient	1	2	0.9	33	8	2021	2	VTM	Adequate	Real time PCR		0	NA	0	0	0
1035	Dubti Hospital	Inpatient	1	2	0.9	33	8	2021	2	VTM	Adequate	Real time PCR		0	NA	0	0	0
1036	Dubti Hospital	Inpatient	1	2	12	34	8	2021	2	VTM	Adequate	Real time PCR		0	NA	0	0	0
1037	Arbaminch G. Hosp	Inpatient	1	9	16	30	7	2021	2	VTM	Adequate	Real time PCR	Yes	0	NA	0	0	0
1038	Arbaminch G. Hosp	Inpatient	2	9	22	31	7	2021	2	VTM	Adequate	Real time PCR	Yes	0	NA	0	0	0
1039	Arbaminch G. Hosp	Inpatient	1	9	48	31	7	2021	2	VTM	Adequate	Real time PCR	Yes	0	NA	0	0	0
1040	Arbaminch G. Hosp	Inpatient	1	9	37	31	7	2021	2	VTM	Adequate	Real time PCR	Yes	0	NA	0	0	0
1041	Arbaminch G. Hosp	Inpatient	2	9	37	32	8	2021	2	VTM	Adequate	Real time PCR	Yes	0	NA	0	0	0
1042	Asosa Hospital	Inpatient	2	4	18	34	8	2021	2	VTM	Adequate	Real time PCR		0	NA	0	0	0
1043	Asosa Hospital	Inpatient	2	4	55	34	8	2021	2	VTM	Adequate	Real time PCR		0	NA	0	0	0
1044	Asosa Hospital	Inpatient	2	4	1	34	8	2021	2	VTM	Adequate	Real time PCR		0	NA	0	0	0
1045	Dilchora G. Hospital	Inpatient	2	5	10	31	7	2021	2	VTM	Adequate	Real time PCR	Yes	0	NA	0	0	0
1046	Dilchora G. Hospital	Inpatient	2	5	30	31	7	2021	2	VTM	Adequate	Real time PCR	Yes	0	NA	0	0	0
1047	Dilchora G. Hospital	Inpatient	2	5	2	31	7	2021	2	VTM	Adequate	Real time PCR	Yes	0	NA	0	0	0
1048	Dilchora G. Hospital	Inpatient	2	5	18	31	7	2021	2	VTM	Adequate	Real time PCR	Yes	0	NA	0	0	0
1049	Dilchora G. Hospital	Inpatient	2	5	18	32	8	2021	2	VTM	Adequate	Real time PCR	Yes	0	NA	0	0	0
1050	Dilchora G. Hospital	Inpatient	1	5	0.9	31	7	2021	2	VTM	Adequate	Real time PCR	Yes	0	NA	0	0	0
1051	St. Peter Specialized Hospital	Inpatient	2	1	12	31	7	2021	2	VTM	Adequate	Real time PCR	Yes	0	NA	0	0	0
1052	St. Peter Specialized Hospital	Inpatient	1	1	0.6	31	7	2021	2	VTM	Adequate	Real time PCR	Yes	0	NA	0	0	0
1053	St. Peter Specialized Hospital	Inpatient	1	1	0.6	31	7	2021	2	VTM	Adequate	Real time PCR	Yes	0	NA	0	0	0
1054	St. Peter Specialized Hospital	Inpatient	2	1	0.9	31	7	2021	2	VTM	Adequate	Real time PCR	Yes	0	NA	0	0	0
1055	St. Peter Specialized Hospital	Inpatient	1	1	1	32	8	2021	2	VTM	Adequate	Real time PCR	Yes	0	NA	0	0	0
1056	St. Peter Specialized Hospital	Inpatient	1	1	1	32	8	2021	2	VTM	Adequate	Real time PCR	Yes	0	NA	0	0	0
1057	St. Peter Specialized Hospital	Inpatient	2	1	2	32	8	2021	2	VTM	Adequate	Real time PCR	Yes	1	Influenza A	0	0	0
1058	St. Peter Specialized Hospital	Inpatient	1	1	1	32	8	2021	2	VTM	Adequate	Real time PCR	Yes	0	NA	1	0	0
1059	Shiromeda Health Center	Outpatient	1	1	35	35	8	2021	1	VTM	Adequate	Real time PCR	Yes	1	Influenza A	0	0	0
1060	Shiromeda Health Center	Outpatient	2	1	8	35	8	2021	1	VTM	Adequate	Real time PCR	Yes	0	NA	0	0	0
1061	Shiromeda Health Center	Outpatient	2	1	27	35	8	2021	1	VTM	Adequate	Real time PCR	Yes	1	Influenza A	0	0	0
1062	Shiromeda Health Center	Outpatient	1	1	16	35	8	2021	1	VTM	Adequate	Real time PCR	Yes	1	Influenza A	1	0	1
1063	Shiromeda Health Center	Outpatient	1	1	28	35	8	2021	1	VTM	Adequate	Real time PCR	Yes	0	NA	0	0	0
1064	Shiromeda Health Center	Outpatient	1	1	23	35	8	2021	1	VTM	Adequate	Real time PCR	Yes	0	NA	1	0	0
1065	Shiromeda Health Center	Outpatient	2	1	49	36	8	2021	1	VTM	Adequate	Real time PCR	Yes	0	NA	0	0	0
1066	Shiromeda Health Center	Outpatient	2	1	10	36	8	2021	1	VTM	Adequate	Real time PCR	Yes	1	Influenza A	0	0	0
1067	Shiromeda Health Center	Outpatient	2	1	27	36	8	2021	1	VTM	Adequate	Real time PCR	Yes	0	NA	0	0	0
1068	Shiromeda Health Center	Outpatient	2	1	12	36	8	2021	1	VTM	Adequate	Real time PCR	Yes	0	NA	0	0	0
1069	Shiromeda Health Center	Outpatient	2	1	5	36	8	2021	1	VTM	Adequate	Real time PCR	Yes	1	Influenza A	0	0	0
1070	Shiromeda Health Center	Outpatient	2	1	41	36	9	2021	1	VTM	Adequate	Real time PCR	Yes	0	NA	1	0	0
1071	Shiromeda Health Center	Outpatient	2	1	18	36	9	2021	1	VTM	Adequate	Real time PCR	Yes	0	NA	0	0	0
1072	Shiromeda Health Center	Outpatient	2	1	32	36	9	2021	1	VTM	Adequate	Real time PCR	Yes	0	NA	1	0	0
1073	Shiromeda Health Center	Outpatient	2	1	60	36	9	2021	1	VTM	Adequate	Real time PCR	Yes	0	NA	1	0	0
1074	Shiromeda Health Center	Outpatient	2	1	21	36	9	2021	1	VTM	Adequate	Real time PCR	Yes	0	NA	0	0	0
1075	Shiromeda Health Center	Outpatient	2	1	32	36	9	2021	1	VTM	Adequate	Real time PCR	Yes	0	NA	0	0	0
1076	Shiromeda Health Center	Outpatient	1	1	18	36	9	2021	1	VTM	Adequate	Real time PCR	Yes	0	NA	0	0	0
1077	Shiromeda Health Center	Outpatient	2	1	9	36	9	2021	1	VTM	Adequate	Real time PCR	Yes	0	NA	0	0	0
1078	Adama Teachin Hosp	Inpatient	1	7	0.9	36	8	2021	2	VTM	Adequate	Real time PCR	Yes	0	NA	0	0	0
1079	Adama Teachin Hosp	Inpatient	2	7	0.6	35	8	2021	2	VTM	Adequate	Real time PCR	Yes	0	NA	0	0	0
1080	Adama Teachin Hosp	Inpatient	2	7	0.4	35	8	2021	2	VTM	Adequate	Real time PCR	Yes	0	NA	0	0	0
1081	Adama Teachin Hosp	Inpatient	2	7	25	35	8	2021	2	VTM	Adequate	Real time PCR	Yes	0	NA	0	0	0
1082	Adama Teachin Hosp	Inpatient	2	7	25	35	8	2021	2	VTM	Adequate	Real time PCR	Yes	0	NA	0	0	0
1083	Adare General Hosp	Inpatient	1	8	0.5	34	8	2021	2	VTM	Adequate	Real time PCR	Yes	0	NA	0	0	0
1084	Adare General Hosp	Inpatient	1	8	0.7	34	8	2021	2	VTM	Adequate	Real time PCR	Yes	0	NA	0	0	0
1085	Adare General Hosp	Inpatient	1	8	0.7	34	8	2021	2	VTM	Adequate	Real time PCR	Yes	0	NA	0	0	0
1086	Adare General Hosp	Inpatient	1	8	2	35	8	2021	2	VTM	Adequate	Real time PCR	Yes	0	NA	0	0	0
1087	Adare General Hosp	Inpatient	2	8	0.7	35	8	2021	2	VTM	Adequate	Real time PCR	Yes	0	NA	0	0	0
1088	Adare General Hosp	Inpatient	2	8	0.8	35	8	2021	2	VTM	Adequate	Real time PCR	Yes	0	NA	0	0	0
1089	Adare General Hosp	Inpatient	2	8	0.9	35	8	2021	2	VTM	Adequate	Real time PCR	Yes	0	NA	0	0	0
1090	Adare General Hosp	Inpatient	2	8	0.5	35	8	2021	2	VTM	Adequate	Real time PCR	Yes	0	NA	0	0	0
1091	Adare General Hosp	Inpatient	1	8	3	35	8	2021	2	VTM	Adequate	Real time PCR	Yes	0	NA	0	0	0
1092	Adare General Hosp	Inpatient	1	8	0.9	35	8	2021	2	VTM	Adequate	Real time PCR	Yes	0	NA	0	0	0
1093	Adare General Hosp	Inpatient	1	8	2	36	8	2021	2	VTM	Adequate	Real time PCR	Yes	0	NA	0	0	0
1094	Adare General Hosp	Inpatient	1	8	0.5	36	8	2021	2	VTM	Adequate	Real time PCR	Yes	0	NA	0	0	0
1095	Adare General Hosp	Inpatient	2	8	38	36	8	2021	2	VTM	Adequate	Real time PCR	Yes	0	NA	0	0	0
1096	Adare General Hosp	Inpatient	2	8	60	36	8	2021	2	VTM	Adequate	Real time PCR	Yes	0	NA	0	0	0
1097	Adare General Hosp	Inpatient	2	8	1	36	8	2021	2	VTM	Adequate	Real time PCR	Yes	0	NA	0	0	0
1098	Adare General Hosp	Inpatient	1	8	13	36	8	2021	2	VTM	Adequate	Real time PCR	Yes	0	NA	0	0	0
1099	Adare General Hosp	Inpatient	2	8	24	36	8	2021	2	VTM	Adequate	Real time PCR	Yes	0	NA	0	0	0
1100	Adare General Hosp	Inpatient	2	8	0.5	36	8	2021	2	VTM	Adequate	Real time PCR	Yes	0	NA	0	0	0
1101	Arbaminch G. Hosp	Inpatient	2	9	30	36	9	2021	2	VTM	Adequate	Real time PCR	Yes	0	NA	0	0	0
1102	Arbaminch G. Hosp	Inpatient	2	9	30	36	9	2021	2	VTM	Adequate	Real time PCR	Yes	0	NA	0	0	0
1103	Arbaminch G. Hosp	Inpatient	1	9	50	36	9	2021	2	VTM	Adequate	Real time PCR	Yes	0	NA	0	0	0
1104	Arbaminch G. Hosp	Inpatient	2	9	34	36	9	2021	2	VTM	Adequate	Real time PCR	Yes	0	NA	0	0	0
1105	Asosa Hospital	Inpatient	1	4	55	35	8	2021	2	VTM	Adequate	Real time PCR		0	NA	0	0	0
1106	Asosa Hospital	Inpatient	2	4	85	35	8	2021	2	VTM	Adequate	Real time PCR		0	NA	0	0	0
1107	Asosa Hospital	Inpatient	1	4	28	35	8	2021	2	VTM	Adequate	Real time PCR		0	NA	0	0	0
1108	Asosa Hospital	Inpatient	2	4	31	35	8	2021	2	VTM	Adequate	Real time PCR		0	NA	0	0	0
1109	Asosa Hospital	Inpatient	2	4	3	35	8	2021	2	VTM	Adequate	Real time PCR		0	NA	0	0	0
1110	Asosa Hospital	Inpatient	2	4	5	35	8	2021	2	VTM	Adequate	Real time PCR		0	NA	0	0	0
1111	Asosa Hospital	Inpatient	2	4	35	35	8	2021	2	VTM	Adequate	Real time PCR		0	NA	0	0	0
1112	Asosa Hospital	Inpatient	1	4	20	35	8	2021	2	VTM	Adequate	Real time PCR		0	NA	0	0	0
1113	Asosa Hospital	Inpatient	2	4	55	35	8	2021	2	VTM	Adequate	Real time PCR		0	NA	0	0	0
1114	Asosa Hospital	Inpatient	2	4	70	35	8	2021	2	VTM	Adequate	Real time PCR		0	NA	0	0	0
1115	Asosa Hospital	Inpatient	2	4	2	35	8	2021	2	VTM	Adequate	Real time PCR		0	NA	0	0	0
1116	Asosa Hospital	Inpatient	1	4	23	36	8	2021	2	VTM	Adequate	Real time PCR		0	NA	0	0	0
1117	Asosa Hospital	Inpatient	1	4	35	36	8	2021	2	VTM	Adequate	Real time PCR		0	NA	1	0	0
1118	Asosa Hospital	Inpatient	2	4	1	36	8	2021	2	VTM	Adequate	Real time PCR		0	NA	0	0	0
1119	Asosa Hospital	Inpatient	2	4	1	36	8	2021	2	VTM	Adequate	Real time PCR		0	NA	0	0	0
1120	Asosa Hospital	Inpatient	1	4	60	36	8	2021	2	VTM	Adequate	Real time PCR		0	NA	0	0	0
1121	Asosa Hospital	Inpatient	1	4	32	36	8	2021	2	VTM	Adequate	Real time PCR		0	NA	0	0	0
1122	Asosa Hospital	Inpatient	1	4	15	36	8	2021	2	VTM	Adequate	Real time PCR		0	NA	0	0	0
1123	Asosa Hospital	Inpatient	1	4	20	36	8	2021	2	VTM	Adequate	Real time PCR		0	NA	0	0	0
1124	Dilchora G. Hospital	Inpatient	1	5	75	34	8	2021	2	VTM	Adequate	Real time PCR	Yes	0	NA	1	0	0
1125	Dilchora G. Hospital	Inpatient	2	5	20	35	8	2021	2	VTM	Adequate	Real time PCR	Yes	0	NA	0	0	0
1126	Dilchora G. Hospital	Inpatient	2	5	25	34	8	2021	2	VTM	Adequate	Real time PCR	Yes	0	NA	1	0	0
1127	Dilchora G. Hospital	Inpatient	2	5	38	34	8	2021	2	VTM	Adequate	Real time PCR	Yes	0	NA	1	0	0
1128	Dilchora G. Hospital	Inpatient	1	5	67	34	8	2021	2	VTM	Adequate	Real time PCR	Yes	0	NA	1	0	0
1129	Dilchora G. Hospital	Inpatient	2	5	45	34	8	2021	2	VTM	Adequate	Real time PCR	Yes	0	NA	1	0	0
1130	Dubti Hospital	Inpatient	1	2	0.8	36	9	2021	2	VTM	Adequate	Real time PCR		0	NA	0	0	0
1131	Dubti Hospital	Inpatient	1	2	0.5	36	9	2021	2	VTM	Adequate	Real time PCR		0	NA	0	0	0
1132	Dubti Hospital	Inpatient	2	2	1	36	9	2021	2	VTM	Adequate	Real time PCR		0	NA	0	0	0
1133	Dubti Hospital	Inpatient	2	2	0.6	36	9	2021	2	VTM	Adequate	Real time PCR		0	NA	0	0	0
1134	Dubti Hospital	Inpatient	1	2	0.3	36	9	2021	2	VTM	Adequate	Real time PCR		0	NA	0	0	0
1135	Felege Hiwot Spec Hosp	Inpatient	2	3	57	34	8	2021	2	VTM	Adequate	Real time PCR	Yes	0	NA	0	0	0
1136	Felege Hiwot Spec Hosp	Inpatient	1	3	0.8	35	8	2021	2	VTM	Adequate	Real time PCR	Yes	0	NA	0	0	0
1137	Felege Hiwot Spec Hosp	Inpatient	1	3	80	35	8	2021	2	VTM	Adequate	Real time PCR	Yes	0	NA	0	0	0
1138	Felege Hiwot Spec Hosp	Inpatient	1	3	0.3	35	8	2021	2	VTM	Adequate	Real time PCR	Yes	0	NA	0	0	0
1139	Gode Hosp	Inpatient	1	10	43	33	8	2021	2	VTM	Adequate	Real time PCR	Yes	0	NA	0	0	0
1140	Gode Hosp	Inpatient	1	10	27	33	8	2021	2	VTM	Adequate	Real time PCR	Yes	0	NA	0	NA	0
1141	Gode Hosp	Inpatient	1	10	40	34	8	2021	2	VTM	Adequate	Real time PCR	Yes	0	NA	0	NA	0
1142	Gode Hosp	Inpatient	2	10	30	33	8	2021	2	VTM	Adequate	Real time PCR	Yes	0	NA	0	NA	0
1143	Gode Hosp	Inpatient	2	10	24	34	8	2021	2	VTM	Adequate	Real time PCR	Yes	0	NA	0	NA	0
1144	Gode Hosp	Inpatient	2	10	20	34	8	2021	2	VTM	Adequate	Real time PCR	Yes	1	Missing	0	NA	0
1145	kolfe health center	Outpatient	2	1	7	35	8	2021	1	VTM	Adequate	Real time PCR	Yes	0	NA	0	NA	0
1146	kolfe health center	Outpatient	1	1	0.7	36	9	2021	1	VTM	Adequate	Real time PCR	Yes	0	NA	0	NA	0
1147	kolfe health center	Outpatient	2	1	24	36	9	2021	1	VTM	Adequate	Real time PCR	Yes	0	NA	0	NA	0
1148	kolfe health center	Outpatient	2	1	15	36	9	2021	1	VTM	Adequate	Real time PCR	Yes	0	NA	0	NA	0
1149	kolfe health center	Outpatient	2	1	8	36	9	2021	1	VTM	Adequate	Real time PCR	Yes	0	NA	0	NA	0
1150	Yek 12 Hop	Inpatient	2	1	0.4	34	8	2021	2	VTM	Adequate	Real time PCR	Yes	0	NA	0	NA	0
1151	Yek 12 Hop	Inpatient	1	1	0.6	34	8	2021	2	VTM	Adequate	Real time PCR	Yes	0	NA	0	NA	0
1152	Yek 12 Hop	Inpatient	2	1	0.6	34	8	2021	2	VTM	Adequate	Real time PCR	Yes	0	NA	0	NA	0
1153	Yek 12 Hop	Inpatient	2	1	3	34	8	2021	2	VTM	Adequate	Real time PCR	Yes	0	NA	0	NA	0
1154	Yek 12 Hop	Inpatient	2	1	0.4	34	8	2021	2	VTM	Adequate	Real time PCR	Yes	0	NA	0	NA	0
1155	Yek 12 Hop	Inpatient	2	1	0.6	34	8	2021	2	VTM	Adequate	Real time PCR	Yes	0	NA	0	NA	0
1156	Yek 12 Hop	Inpatient	1	1	1	36	8	2021	2	VTM	Adequate	Real time PCR	Yes	0	NA	0	NA	0
1157	Yek 12 Hop	Inpatient	2	1	2	36	8	2021	2	VTM	Adequate	Real time PCR	Yes	0	NA	0	NA	0
1158	Yek 12 Hop	Inpatient	2	1	1	36	8	2021	2	VTM	Adequate	Real time PCR	Yes	0	NA	0	NA	0
1159	Yek 12 Hop	Inpatient	1	1	0.9	36	8	2021	2	VTM	Adequate	Real time PCR	Yes	0	NA	0	NA	0
1160	Yek 12 Hop	Inpatient	2	1	0.9	36	9	2021	2	VTM	Adequate	Real time PCR	Yes	0	NA	0	NA	0
1161	Yek 12 Hop	Inpatient	2	1	0.67	40	10	2021	2	VTM	Adequate	Real time PCR	Yes	0	NA	0	0	0
1162	Yek 12 Hop	Inpatient	2	1	2	40	10	2021	2	VTM	Adequate	Real time PCR	Yes	0	NA	0	0	0
1163	Yek 12 Hop	Inpatient	1	1	1	40	10	2021	2	VTM	Adequate	Real time PCR	Yes	0	NA	0	0	0
1164	Yek 12 Hop	Inpatient	2	1	2	40	10	2021	2	VTM	Adequate	Real time PCR	Yes	0	NA	0	0	0
1165	Yek 12 Hop	Inpatient	2	1	2	40	10	2021	2	VTM	Adequate	Real time PCR	Yes	0	NA	0	0	0
1166	Yek 12 Hop	Inpatient	1	1	5	40	10	2021	2	VTM	Adequate	Real time PCR	Yes	0	NA	0	1	0
1167	Adama Teachin Hosp	Inpatient	1	7	43	37	9	2021	2	VTM	Adequate	Real time PCR	Yes	0	NA	0	0	0
1168	Adama Teachin Hosp	Inpatient	2	7	20	37	9	2021	2	VTM	Adequate	Real time PCR	Yes	0	NA	0	0	0
1169	Adama Teachin Hosp	Inpatient	2	7	1	37	9	2021	2	VTM	Adequate	Real time PCR	Yes	0	NA	0	0	0
1170	Adama Teachin Hosp	Inpatient	2	7	4	38	9	2021	2	VTM	Adequate	Real time PCR	Yes	0	NA	0	0	0
1171	Adama Teachin Hosp	Inpatient	2	7	0.75	38	9	2021	2	VTM	Adequate	Real time PCR	Yes	0	NA	0	0	0
1172	Adama Teachin Hosp	Inpatient	2	7	0.58	39	10	2021	2	VTM	Adequate	Real time PCR	Yes	0	NA	0	0	0
1173	Adama Teachin Hosp	Inpatient	1	7	0.75	39	10	2021	2	VTM	Adequate	Real time PCR	Yes	0	NA	0	0	0
1174	Adama Teachin Hosp	Inpatient	2	7	2	39	10	2021	2	VTM	Adequate	Real time PCR	Yes	0	NA	0	1	0
1175	Adama Teachin Hosp	Inpatient	2	7	19	40	10	2021	2	VTM	Adequate	Real time PCR	Yes	0	NA	0	0	0
1176	Adama Teachin Hosp	Inpatient	2	7	5	40	10	2021	2	VTM	Adequate	Real time PCR	Yes	0	NA	0	1	0
1177	Felege Hiwot Spec Hosp	Inpatient	2	3	57	34	8	2021	2	VTM	Adequate	Real time PCR	Yes	0	NA	0	0	0
1178	Felege Hiwot Spec Hosp	Inpatient	1	3	0.67	34	8	2021	2	VTM	Adequate	Real time PCR	Yes	0	NA	0	0	0
1179	Felege Hiwot Spec Hosp	Inpatient	1	3	80	34	8	2021	2	VTM	Adequate	Real time PCR	Yes	0	NA	0	0	0
1180	Felege Hiwot Spec Hosp	Inpatient	1	3	0.25	34	8	2021	2	VTM	Adequate	Real time PCR	Yes	0	NA	0	0	0
1181	Felege Hiwot Spec Hosp	Inpatient	1	3	1	36	9	2021	2	VTM	Adequate	Real time PCR	Yes	0	NA	0	0	0
1182	Felege Hiwot Spec Hosp	Inpatient	2	3	35	36	9	2021	2	VTM	Adequate	Real time PCR	Yes	0	NA	0	0	0
1183	Felege Hiwot Spec Hosp	Inpatient	2	3	70	36	9	2021	2	VTM	Adequate	Real time PCR	Yes	0	NA	0	0	0
1184	Felege Hiwot Spec Hosp	Inpatient	2	3	27	39	9	2021	2	VTM	Adequate	Real time PCR	Yes	0	NA	0	0	0
1185	Felege Hiwot Spec Hosp	Inpatient	1	3	4	39	9	2021	2	VTM	Adequate	Real time PCR	Yes	0	NA	0	1	0
1186	Felege Hiwot Spec Hosp	Inpatient	1	3	40	39	9	2021	2	VTM	Adequate	Real time PCR	Yes	0	NA	0	0	0
1187	Felege Hiwot Spec Hosp	Inpatient	1	3	25	39	9	2021	2	VTM	Adequate	Real time PCR	Yes	0	NA	0	0	0
1188	Felege Hiwot Spec Hosp	Inpatient	1	3	42	39	9	2021	2	VTM	Adequate	Real time PCR	Yes	0	NA	0	0	0
1189	Felege Hiwot Spec Hosp	Inpatient	2	3	70	39	9	2021	2	VTM	Adequate	Real time PCR	Yes	0	NA	0	0	0
1190	Felege Hiwot Spec Hosp	Inpatient	2	3	65	39	9	2021	2	VTM	Adequate	Real time PCR	Yes	0	NA	0	0	0
1191	Felege Hiwot Spec Hosp	Inpatient	1	3	10	39	9	2021	2	VTM	Adequate	Real time PCR	Yes	0	NA	0	0	0
1192	Felege Hiwot Spec Hosp	Inpatient	2	3	30	39	9	2021	2	VTM	Adequate	Real time PCR	Yes	0	NA	0	0	0
1193	Felege Hiwot Spec Hosp	Inpatient	2	3	35	39	9	2021	2	VTM	Adequate	Real time PCR	Yes	0	NA	0	0	0
1194	Felege Hiwot Spec Hosp	Inpatient	2	3	60	39	9	2021	2	VTM	Adequate	Real time PCR	Yes	0	NA	0	0	0
1195	Felege Hiwot Spec Hosp	Inpatient	2	3	17	40	10	2021	2	VTM	Adequate	Real time PCR	Yes	0	NA	0	0	0
1196	Felege Hiwot Spec Hosp	Inpatient	2	3	45	40	10	2021	2	VTM	Adequate	Real time PCR	Yes	0	NA	0	0	0
1197	Felege Hiwot Spec Hosp	Inpatient	2	3	19	40	10	2021	2	VTM	Adequate	Real time PCR	Yes	0	NA	0	0	0
1198	Felege Hiwot Spec Hosp	Inpatient	1	3	40	40	10	2021	2	VTM	Adequate	Real time PCR	Yes	0	NA	0	0	0
1199	Felege Hiwot Spec Hosp	Inpatient	2	3	62	40	10	2021	2	VTM	Adequate	Real time PCR	Yes	0	NA	0	0	0
1200	Dubti Hospital	Inpatient	2	2	60	37	9	2021	2	VTM	Adequate	Real time PCR		0	NA	0	0	0
1201	Dubti Hospital	Inpatient	2	2	60	37	9	2021	2	VTM	Adequate	Real time PCR		0	NA	0	0	0
1202	Dubti Hospital	Inpatient	1	2	70	37	9	2021	2	VTM	Adequate	Real time PCR		0	NA	0	0	0
1203	Dubti Hospital	Inpatient	1	2	80	37	9	2021	2	VTM	Adequate	Real time PCR		0	NA	0	0	0
1204	Dubti Hospital	Inpatient	2	2	60	37	9	2021	2	VTM	Adequate	Real time PCR		0	NA	0	0	0
1205	Dubti Hospital	Inpatient	2	2	1	37	9	2021	2	VTM	Adequate	Real time PCR		0	NA	0	0	0
1206	Dubti Hospital	Inpatient	1	2	1	37	9	2021	2	VTM	Adequate	Real time PCR		0	NA	0	0	0
1207	Dubti Hospital	Inpatient	2	2	4	37	9	2021	2	VTM	Adequate	Real time PCR		0	NA	0	0	0
1208	Dubti Hospital	Inpatient	1	2	3	37	9	2021	2	VTM	Adequate	Real time PCR		0	NA	0	0	0
1209	Dubti Hospital	Inpatient	1	2	29	39	9	2021	2	VTM	Adequate	Real time PCR		0	NA	0	0	0
1210	Dubti Hospital	Inpatient	1	2	51	39	9	2021	2	VTM	Adequate	Real time PCR		1	Influenza A	0	0	0
1211	Dubti Hospital	Inpatient	1	2	0.25	39	9	2021	2	VTM	Adequate	Real time PCR		0	NA	1	0	0
1212	Dubti Hospital	Inpatient	2	2	0.75	39	9	2021	2	VTM	Adequate	Real time PCR		0	NA	0	0	0
1213	Dubti Hospital	Inpatient	1	2	1	39	9	2021	2	VTM	Adequate	Real time PCR		0	NA	0	0	0
1214	Dubti Hospital	Inpatient	1	2	70	39	9	2021	2	VTM	Adequate	Real time PCR		0	NA	0	0	0
1215	Dubti Hospital	Inpatient	1	2	51	39	9	2021	2	VTM	Adequate	Real time PCR		1	Influenza A	0	0	0
1216	Dubti Hospital	Inpatient	1	2	28	39	9	2021	2	VTM	Adequate	Real time PCR		0	NA	0	0	0
1217	Dubti Hospital	Inpatient	2	2	75	39	9	2021	2	VTM	Adequate	Real time PCR		0	NA	0	0	0
1218	Dubti Hospital	Inpatient	2	2	60	39	9	2021	2	VTM	Adequate	Real time PCR		0	NA	0	0	0
1219	Dubti Hospital	Inpatient	1	2	71	39	9	2021	2	VTM	Adequate	Real time PCR		0	NA	0	0	0
1220	Dubti Hospital	Inpatient	2	2	8	40	10	2021	2	VTM	Adequate	Real time PCR		0	NA	0	0	0
1221	Dubti Hospital	Inpatient	1	2	1	40	10	2021	2	VTM	Adequate	Real time PCR		0	NA	0	0	0
1222	Dubti Hospital	Inpatient	1	2	0.67	40	10	2021	2	VTM	Adequate	Real time PCR		0	NA	0	0	0
1223	Dubti Hospital	Inpatient	2	2	1	40	10	2021	2	VTM	Adequate	Real time PCR		0	NA	0	0	0
1224	Dubti Hospital	Inpatient	1	2	4	40	10	2021	2	VTM	Adequate	Real time PCR		0	NA	1	0	0
1225	Dubti Hospital	Inpatient	1	2	3	40	10	2021	2	VTM	Adequate	Real time PCR		0	NA	1	0	0
1226	Dubti Hospital	Inpatient	2	2	3	40	10	2021	2	VTM	Adequate	Real time PCR		0	NA	1	0	0
1227	Arbaminch G. Hosp	Inpatient	2	9	65	37	9	2021	2	VTM	Adequate	Real time PCR	Yes	0	NA	0	0	0
1228	Arbaminch G. Hosp	Inpatient	2	9	20	37	9	2021	2	VTM	Adequate	Real time PCR	Yes	0	NA	0	0	0
1229	Arbaminch G. Hosp	Inpatient	1	9	75	37	9	2021	2	VTM	Adequate	Real time PCR	Yes	0	NA	0	0	0
1230	Arbaminch G. Hosp	Inpatient	2	9	45	37	9	2021	2	VTM	Adequate	Real time PCR	Yes	0	NA	0	0	0
1231	Arbaminch G. Hosp	Inpatient	1	9	60	39	10	2021	2	VTM	Adequate	Real time PCR	Yes	0	NA	0	0	0
1232	Arbaminch G. Hosp	Inpatient	2	9	64	39	10	2021	2	VTM	Adequate	Real time PCR	Yes	0	NA	0	0	0
1233	Arbaminch G. Hosp	Inpatient	2	9	58	39	10	2021	2	VTM	Adequate	Real time PCR	Yes	0	NA	0	0	0
1234	Arbaminch G. Hosp	Inpatient	2	9	52	39	10	2021	2	VTM	Adequate	Real time PCR	Yes	0	NA	0	0	0
1235	Arbaminch G. Hosp	Inpatient	1	9	56	39	10	2021	2	VTM	Adequate	Real time PCR	Yes	0	NA	1	0	0
1236	Arbaminch G. Hosp	Inpatient	1	9	70	40	10	2021	2	VTM	Adequate	Real time PCR	Yes	0	NA	1	0	0
1237	Arbaminch G. Hosp	Inpatient	2	9	60	40	10	2021	2	VTM	Adequate	Real time PCR	Yes	0	NA	1	0	0
1238	Arbaminch G. Hosp	Inpatient	1	9	70	40	10	2021	2	VTM	Adequate	Real time PCR	Yes	0	NA	0	0	0
1239	Arbaminch G. Hosp	Inpatient	1	9	60	40	10	2021	2	VTM	Adequate	Real time PCR	Yes	0	NA	0	0	0
1240	Arbaminch G. Hosp	Inpatient	1	9	78	40	10	2021	2	VTM	Adequate	Real time PCR	Yes	0	NA	0	0	0
1241	Asosa Hospital	Inpatient	2	4	48	36	9	2021	2	VTM	Adequate	Real time PCR		0	NA	0	0	0
1242	Asosa Hospital	Inpatient	2	4	82	36	9	2021	2	VTM	Adequate	Real time PCR		0	NA	0	0	0
1243	Asosa Hospital	Inpatient	2	4	56	40	10	2021	2	VTM	Adequate	Real time PCR		0	NA	0	0	0
1244	Dilchora G. Hospital	Inpatient	2	5	6	37	9	2021	2	VTM	Adequate	Real time PCR	Yes	0	NA	0	0	0
1245	Dilchora G. Hospital	Inpatient	1	5	8	37	9	2021	2	VTM	Adequate	Real time PCR	Yes	0	NA	0	0	0
1246	Dilchora G. Hospital	Inpatient	2	5	4	37	9	2021	2	VTM	Adequate	Real time PCR	Yes	0	NA	0	0	0
1247	Dilchora G. Hospital	Inpatient	1	5	60	37	9	2021	2	VTM	Adequate	Real time PCR	Yes	0	NA	0	0	0
1248	Dilchora G. Hospital	Inpatient	2	5	80	37	9	2021	2	VTM	Adequate	Real time PCR	Yes	0	NA	0	0	0
1249	Dilchora G. Hospital	Inpatient	1	5	75	37	9	2021	2	VTM	Adequate	Real time PCR	Yes	0	NA	0	0	0
1250	Dilchora G. Hospital	Inpatient	1	5	70	37	9	2021	2	VTM	Adequate	Real time PCR	Yes	0	NA	0	0	0
1251	Dilchora G. Hospital	Inpatient	2	5	2	37	9	2021	2	VTM	Adequate	Real time PCR	Yes	0	NA	0	0	0
1252	Dilchora G. Hospital	Inpatient	2	5	60	40	10	2021	2	VTM	Adequate	Real time PCR	Yes	0	NA	1	0	0
1253	Dilchora G. Hospital	Inpatient	2	5	78	40	10	2021	2	VTM	Adequate	Real time PCR	Yes	0	NA	1	0	0
1254	Dilchora G. Hospital	Inpatient	1	5	25	40	10	2021	2	VTM	Adequate	Real time PCR	Yes	0	NA	1	0	0
1255	Dilchora G. Hospital	Inpatient	1	5	65	40	10	2021	2	VTM	Adequate	Real time PCR	Yes	0	NA	0	0	0
1256	Dilchora G. Hospital	Inpatient	1	5	60	40	10	2021	2	VTM	Adequate	Real time PCR	Yes	0	NA	1	0	0
1257	Dilchora G. Hospital	Inpatient	2	5	30	40	10	2021	2	VTM	Adequate	Real time PCR	Yes	0	NA	1	0	0
1258	Dilchora G. Hospital	Inpatient	1	5	55	40	10	2021	2	VTM	Adequate	Real time PCR	Yes	0	NA	1	0	0
1259	Dilchora G. Hospital	Inpatient	2	5	30	40	10	2021	2	VTM	Adequate	Real time PCR	Yes	0	NA	1	0	0
1260	Dilchora G. Hospital	Inpatient	1	5	57	40	10	2021	2	VTM	Adequate	Real time PCR	Yes	0	NA	1	0	0
1261	Dilchora G. Hospital	Inpatient	1	5	62	40	10	2021	2	VTM	Adequate	Real time PCR	Yes	0	NA	1	0	0
1262	Dilchora G. Hospital	Inpatient	2	5	50	40	10	2021	2	VTM	Adequate	Real time PCR	Yes	0	NA	1	0	0
1263	Dilchora G. Hospital	Inpatient	2	5	73	40	10	2021	2	VTM	Adequate	Real time PCR	Yes	0	NA	1	0	0
1264	Dilchora G. Hospital	Inpatient	1	5	78	40	10	2021	2	VTM	Adequate	Real time PCR	Yes	0	NA	1	0	0
1265	Dilchora G. Hospital	Inpatient	1	5	60	40	10	2021	2	VTM	Adequate	Real time PCR	Yes	0	NA	1	0	0
1266	Dilchora G. Hospital	Inpatient	2	5	27	40	10	2021	2	VTM	Adequate	Real time PCR	Yes	0	NA	1	0	0
1267	Dilchora G. Hospital	Inpatient	1	5	4	40	10	2021	2	VTM	Adequate	Real time PCR	Yes	0	NA	1	0	0
1268	Dilchora G. Hospital	Inpatient	1	5	1	40	10	2021	2	VTM	Adequate	Real time PCR	Yes	0	NA	1	0	0
1269	Dilchora G. Hospital	Inpatient	1	5	64	40	10	2021	2	VTM	Adequate	Real time PCR	Yes	0	NA	1	0	0
1270	Dilchora G. Hospital	Inpatient	2	5	63	40	10	2021	2	VTM	Adequate	Real time PCR	Yes	0	NA	1	0	0
1271	Dilchora G. Hospital	Inpatient	1	5	42	40	10	2021	2	VTM	Adequate	Real time PCR	Yes	0	NA	0	0	0
1272	Dilchora G. Hospital	Inpatient	2	5	60	40	10	2021	2	VTM	Adequate	Real time PCR	Yes	0	NA	1	0	0
1273	Dilchora G. Hospital	Inpatient	2	5	38	40	10	2021	2	VTM	Adequate	Real time PCR	Yes	0	NA	1	0	0
1274	Dilchora G. Hospital	Inpatient	1	5	0.17	40	10	2021	2	VTM	Adequate	Real time PCR	Yes	0	NA	1	0	0
1275	Dilchora G. Hospital	Inpatient	2	5	65	40	10	2021	2	VTM	Adequate	Real time PCR	Yes	0	NA	0	0	0
1276	Dilchora G. Hospital	Inpatient	1	5	50	40	10	2021	2	VTM	Adequate	Real time PCR	Yes	0	NA	0	0	0
1277	Dilchora G. Hospital	Inpatient	1	5	28	40	10	2021	2	VTM	Adequate	Real time PCR	Yes	0	NA	1	0	0
1278	Dilchora G. Hospital	Inpatient	1	5	40	40	10	2021	2	VTM	Adequate	Real time PCR	Yes	0	NA	0	0	0
1279	Dilchora G. Hospital	Inpatient	1	5	60	40	10	2021	2	VTM	Adequate	Real time PCR	Yes	0	NA	0	0	0
1280	Dilchora G. Hospital	Inpatient	1	5	43	40	10	2021	2	VTM	Adequate	Real time PCR	Yes	0	NA	0	0	0
1281	Dilchora G. Hospital	Inpatient	2	5	25	40	10	2021	2	VTM	Adequate	Real time PCR	Yes	0	NA	1	0	0
1282	Gambella Hosp	Inpatient	1	6	6	40	10	2021	2	VTM	Adequate	Real time PCR	Yes	0	NA	0	1	0
1283	Gambella Hosp	Inpatient	1	6	30	40	10	2021	2	VTM	Adequate	Real time PCR	Yes	0	NA	0	0	0
1284	St. Peter Specialized Hospital	Inpatient	2	1	1	37	8	2021	2	VTM	Adequate	Real time PCR	Yes	0	NA	0	0	0
1285	St. Peter Specialized Hospital	Inpatient	2	1	0.25	39	10	2021	2	VTM	Adequate	Real time PCR	Yes	0	NA	0	0	0
1286	St. Peter Specialized Hospital	Inpatient	1	1	0.17	39	10	2021	2	VTM	Adequate	Real time PCR	Yes	0	NA	0	0	0
1287	St. Peter Specialized Hospital	Inpatient	2	1	0.58	39	10	2021	2	VTM	Adequate	Real time PCR	Yes	0	NA	0	1	0
1288	St. Peter Specialized Hospital	Inpatient	1	1	0.25	39	10	2021	2	VTM	Adequate	Real time PCR	Yes	0	NA	0	0	0
1289	St. Peter Specialized Hospital	Inpatient	1	1	0.58	39	10	2021	2	VTM	Adequate	Real time PCR	Yes	0	NA	0	0	0
1290	St. Peter Specialized Hospital	Inpatient	2	1	0.5	39	10	2021	2	VTM	Adequate	Real time PCR	Yes	1	Influenza A	0	0	0
1291	SHanan G.Hopital	Inpatient	1	7	66	32	8	2021	2	VTM	Adequate	Real time PCR	Yes	0	NA	0	0	0
1292	SHanan G.Hopital	Inpatient	1	7	0.75	32	8	2021	2	VTM	Adequate	Real time PCR	Yes	0	NA	0	0	0
1293	SHanan G.Hopital	Inpatient	1	7	97	36	9	2021	2	VTM	Adequate	Real time PCR	Yes	1	Influenza B	0	0	0
1294	SHanan G.Hopital	Inpatient	2	7	38	36	9	2021	2	VTM	Adequate	Real time PCR	Yes	0	NA	0	0	0
1295	SHanan G.Hopital	Inpatient	1	7	50	36	9	2021	2	VTM	Adequate	Real time PCR	Yes	0	NA	0	0	0
1296	SHanan G.Hopital	Inpatient	1	7	75	38	9	2021	2	VTM	Adequate	Real time PCR	Yes	0	NA	1	0	0
1297	SHanan G.Hopital	Inpatient	1	7	45	38	9	2021	2	VTM	Adequate	Real time PCR	Yes	0	NA	0	0	0
1298	SHanan G.Hopital	Inpatient	1	7	65	38	9	2021	2	VTM	Adequate	Real time PCR	Yes	0	NA	1	0	0
1299	SHanan G.Hopital	Inpatient	1	7	20	38	10	2021	2	VTM	Adequate	Real time PCR	Yes	0	NA	0	0	0
1300	SHanan G.Hopital	Inpatient	1	7	50	39	10	2021	2	VTM	Adequate	Real time PCR	Yes	0	NA	0	0	0
1301	SHanan G.Hopital	Inpatient	1	7	45	39	10	2021	2	VTM	Adequate	Real time PCR	Yes	0	NA	0	0	0
1302	SHanan G.Hopital	Inpatient	1	7	80	39	10	2021	2	VTM	Adequate	Real time PCR	Yes	0	NA	1	0	0
1303	SHanan G.Hopital	Inpatient	2	7	65	39	10	2021	2	VTM	Adequate	Real time PCR	Yes	0	NA	0	0	0
1304	Akaki Health Center	Outpatient	1	1	32	37	8	2021	1	VTM	Adequate	Real time PCR	Yes	0	NA	0	0	0
1305	Akaki Health Center	Outpatient	1	1	28	37	8	2021	1	VTM	Adequate	Real time PCR	Yes	0	NA	0	0	0
1306	Akaki Health Center	Outpatient	2	1	27	37	8	2021	1	VTM	Adequate	Real time PCR	Yes	0	NA	0	0	0
1307	Akaki Health Center	Outpatient	2	1	17	37	8	2021	1	VTM	Adequate	Real time PCR	Yes	0	NA	0	0	0
1308	Akaki Health Center	Outpatient	1	1	57	37	8	2021	1	VTM	Adequate	Real time PCR	Yes	0	NA	0	0	0
1309	Akaki Health Center	Outpatient	2	1	38	37	8	2021	1	VTM	Adequate	Real time PCR	Yes	0	NA	0	0	0
1310	Akaki Health Center	Outpatient	2	1	34	37	8	2021	1	VTM	Adequate	Real time PCR	Yes	0	NA	0	0	0
1311	Akaki Health Center	Outpatient	2	1	33	37	8	2021	1	VTM	Adequate	Real time PCR	Yes	0	NA	0	0	0
1312	Akaki Health Center	Outpatient	2	1	26	37	8	2021	1	VTM	Adequate	Real time PCR	Yes	0	NA	0	0	0
1313	Akaki Health Center	Outpatient	2	1	60	37	8	2021	1	VTM	Adequate	Real time PCR	Yes	0	NA	0	0	0
1314	Akaki Health Center	Outpatient	2	1	35	37	8	2021	1	VTM	Adequate	Real time PCR	Yes	0	NA	0	0	0
1315	Akaki Health Center	Outpatient	1	1	30	37	8	2021	1	VTM	Adequate	Real time PCR	Yes	0	NA	0	0	0
1316	Akaki Health Center	Outpatient	2	1	54	37	8	2021	1	VTM	Adequate	Real time PCR	Yes	0	NA	0	0	0
1317	Akaki Health Center	Outpatient	2	1	27	37	8	2021	1	VTM	Adequate	Real time PCR	Yes	0	NA	0	0	0
1318	Akaki Health Center	Outpatient	1	1	24	37	8	2021	1	VTM	Adequate	Real time PCR	Yes	0	NA	0	0	0
1319	Akaki Health Center	Outpatient	1	1	23	38	9	2021	1	VTM	Adequate	Real time PCR	Yes	0	NA	0	0	0
1320	Akaki Health Center	Outpatient	2	1	51	38	9	2021	1	VTM	Adequate	Real time PCR	Yes	0	NA	0	0	0
1321	Akaki Health Center	Outpatient	1	1	35	38	9	2021	1	VTM	Adequate	Real time PCR	Yes	0	NA	0	0	0
1322	Akaki Health Center	Outpatient	1	1	30	38	9	2021	1	VTM	Adequate	Real time PCR	Yes	0	NA	0	0	0
1323	Akaki Health Center	Outpatient	1	1	70	38	9	2021	1	VTM	Adequate	Real time PCR	Yes	0	NA	0	0	0
1324	Akaki Health Center	Outpatient	2	1	25	38	9	2021	1	VTM	Adequate	Real time PCR	Yes	0	NA	0	0	0
1325	Akaki Health Center	Outpatient	1	1	61	38	9	2021	1	VTM	Adequate	Real time PCR	Yes	0	NA	0	0	0
1326	Akaki Health Center	Outpatient	1	1	10	38	9	2021	1	VTM	Adequate	Real time PCR	Yes	0	NA	0	0	0
1327	Akaki Health Center	Outpatient	1	1	67	38	9	2021	1	VTM	Adequate	Real time PCR	Yes	0	NA	0	0	0
1328	Akaki Health Center	Outpatient	1	1	52	38	9	2021	1	VTM	Adequate	Real time PCR	Yes	0	NA	0	0	0
1329	Akaki Health Center	Outpatient	2	1	32	40	10	2021	1	VTM	Adequate	Real time PCR	Yes	0	NA	1	0	0
1330	Akaki Health Center	Outpatient	2	1	35	40	10	2021	1	VTM	Adequate	Real time PCR	Yes	0	NA	1	0	0
1331	Akaki Health Center	Outpatient	2	1	19	40	10	2021	1	VTM	Adequate	Real time PCR	Yes	0	NA	1	0	0
1332	Akaki Health Center	Outpatient	2	1	25	40	10	2021	1	VTM	Adequate	Real time PCR	Yes	0	NA	1	0	0
1333	Akaki Health Center	Outpatient	1	1	39	40	10	2021	1	VTM	Adequate	Real time PCR	Yes	0	NA	1	0	0
1334	Akaki Health Center	Outpatient	1	1	33	40	10	2021	1	VTM	Adequate	Real time PCR	Yes	0	NA	1	0	0
1335	Akaki Health Center	Outpatient	1	1	20	40	10	2021	1	VTM	Adequate	Real time PCR	Yes	0	NA	1	1	1
1336	Akaki Health Center	Outpatient	2	1	75	40	10	2021	1	VTM	Adequate	Real time PCR	Yes	0	NA	1	0	0
1337	Akaki Health Center	Outpatient	1	1	62	40	10	2021	1	VTM	Adequate	Real time PCR	Yes	0	NA	1	0	0
1338	Akaki Health Center	Outpatient	1	1	28	40	10	2021	1	VTM	Adequate	Real time PCR	Yes	0	NA	1	0	0
1339	kolfe health center	Outpatient	2	1	0.25	36	9	2021	1	VTM	Adequate	Real time PCR	Yes	0	NA	0	0	0
1340	kolfe health center	Outpatient	1	1	20	36	9	2021	1	VTM	Adequate	Real time PCR	Yes	0	NA	1	0	0
1341	kolfe health center	Outpatient	1	1	0.83	36	9	2021	1	VTM	Adequate	Real time PCR	Yes	1	Influenza A	0	0	0
1342	kolfe health center	Outpatient	2	1	20	36	9	2021	1	VTM	Adequate	Real time PCR	Yes	0	NA	0	0	0
1343	kolfe health center	Outpatient	2	1	24	36	9	2021	1	VTM	Adequate	Real time PCR	Yes	1	Influenza B	0	0	0
1344	kolfe health center	Outpatient	2	1	25	36	9	2021	1	VTM	Adequate	Real time PCR	Yes	0	NA	1	0	0
1345	kolfe health center	Outpatient	1	1	0.17	36	9	2021	1	VTM	Adequate	Real time PCR	Yes	0	NA	0	0	0
1346	kolfe health center	Outpatient	2	1	40	36	9	2021	1	VTM	Adequate	Real time PCR	Yes	0	NA	0	0	0
1347	kolfe health center	Outpatient	2	1	36	36	9	2021	1	VTM	Adequate	Real time PCR	Yes	0	NA	0	0	0
1348	kolfe health center	Outpatient	1	1	34	36	9	2021	1	VTM	Adequate	Real time PCR	Yes	0	NA	0	0	0
1349	kolfe health center	Outpatient	2	1	35	36	9	2021	1	VTM	Adequate	Real time PCR	Yes	0	NA	0	0	0
1350	kolfe health center	Outpatient	2	1	14	36	9	2021	1	VTM	Adequate	Real time PCR	Yes	0	NA	0	0	0
1351	kolfe health center	Outpatient	2	1	17	36	9	2021	1	VTM	Adequate	Real time PCR	Yes	0	NA	0	0	0
1352	kolfe health center	Outpatient	1	1	50	39	10	2021	1	VTM	Adequate	Real time PCR	Yes	0	NA	1	0	0
1353	kolfe health center	Outpatient	1	1	45	39	10	2021	1	VTM	Adequate	Real time PCR	Yes	1	Influenza A	0	0	0
1354	kolfe health center	Outpatient	2	1	29	39	10	2021	1	VTM	Adequate	Real time PCR	Yes	0	NA	0	0	0
1355	kolfe health center	Outpatient	2	1	15	39	10	2021	1	VTM	Adequate	Real time PCR	Yes	0	NA	0	0	0
1356	kolfe health center	Outpatient	2	1	30	40	10	2021	1	VTM	Adequate	Real time PCR	Yes	0	NA	0	0	0
1357	kolfe health center	Outpatient	1	1	45	40	10	2021	1	VTM	Adequate	Real time PCR	Yes	0	NA	1	0	0
1358	kolfe health center	Outpatient	1	1	22	40	10	2021	1	VTM	Adequate	Real time PCR	Yes	0	NA	0	0	0
1359	kolfe health center	Outpatient	2	1	29	40	10	2021	1	VTM	Adequate	Real time PCR	Yes	0	NA	0	0	0
1360	kolfe health center	Outpatient	1	1	67	40	10	2021	1	VTM	Adequate	Real time PCR	Yes	0	NA	0	0	0
1361	Shiromeda Health Center	Outpatient	1	1	11	36	9	2021	1	VTM	Adequate	Real time PCR	Yes	1	Influenza A	0	0	0
1362	Shiromeda Health Center	Outpatient	2	1	26	36	9	2021	1	VTM	Adequate	Real time PCR	Yes	0	NA	0	0	0
1363	Shiromeda Health Center	Outpatient	2	1	40	36	9	2021	1	VTM	Adequate	Real time PCR	Yes	0	NA	0	0	0
1364	Shiromeda Health Center	Outpatient	2	1	10	36	9	2021	1	VTM	Adequate	Real time PCR	Yes	0	NA	0	0	0
1365	Shiromeda Health Center	Outpatient	2	1	48	36	9	2021	1	VTM	Adequate	Real time PCR	Yes	0	NA	1	0	0
1366	Shiromeda Health Center	Outpatient	1	1	48	36	9	2021	1	VTM	Adequate	Real time PCR	Yes	0	NA	0	0	0
1367	Shiromeda Health Center	Outpatient	1	1	51	36	9	2021	1	VTM	Adequate	Real time PCR	Yes	0	NA	0	0	0
1368	Shiromeda Health Center	Outpatient	2	1	5	36	9	2021	1	VTM	Adequate	Real time PCR	Yes	0	NA	0	0	0
1369	Shiromeda Health Center	Outpatient	2	1	6	36	9	2021	1	VTM	Adequate	Real time PCR	Yes	0	NA	0	0	0
1370	Shiromeda Health Center	Outpatient	2	1	21	36	9	2021	1	VTM	Adequate	Real time PCR	Yes	0	NA	0	0	0
1371	Shiromeda Health Center	Outpatient	2	1	25	36	9	2021	1	VTM	Adequate	Real time PCR	Yes	1	Influenza A	0	0	0
1372	Shiromeda Health Center	Outpatient	2	1	21	36	9	2021	1	VTM	Adequate	Real time PCR	Yes	0	NA	1	0	0
1373	Shiromeda Health Center	Outpatient	1	1	27	36	9	2021	1	VTM	Adequate	Real time PCR	Yes	0	NA	1	0	0
1374	Shiromeda Health Center	Outpatient	2	1	39	36	9	2021	1	VTM	Adequate	Real time PCR	Yes	0	NA	1	0	0
1375	Shiromeda Health Center	Outpatient	1	1	44	37	9	2021	1	VTM	Adequate	Real time PCR	Yes	0	NA	0	0	0
1376	Shiromeda Health Center	Outpatient	2	1	34	37	9	2021	1	VTM	Adequate	Real time PCR	Yes	0	NA	0	0	0
1377	Shiromeda Health Center	Outpatient	2	1	18	37	9	2021	1	VTM	Adequate	Real time PCR	Yes	0	NA	0	0	0
1378	Shiromeda Health Center	Outpatient	1	1	43	37	9	2021	1	VTM	Adequate	Real time PCR	Yes	1	Influenza A	0	0	0
1379	Shiromeda Health Center	Outpatient	2	1	7	37	9	2021	1	VTM	Adequate	Real time PCR	Yes	0	NA	0	0	0
1380	Shiromeda Health Center	Outpatient	2	1	28	37	9	2021	1	VTM	Adequate	Real time PCR	Yes	1	Influenza A	0	0	0
1381	Shiromeda Health Center	Outpatient	2	1	32	37	9	2021	1	VTM	Adequate	Real time PCR	Yes	0	NA	0	0	0
1382	Shiromeda Health Center	Outpatient	2	1	14	38	9	2021	1	VTM	Adequate	Real time PCR	Yes	0	NA	0	0	0
1383	Shiromeda Health Center	Outpatient	2	1	9	38	9	2021	1	VTM	Adequate	Real time PCR	Yes	0	NA	0	0	0
1384	Shiromeda Health Center	Outpatient	1	1	18	38	9	2021	1	VTM	Adequate	Real time PCR	Yes	0	NA	0	0	0
1385	Shiromeda Health Center	Outpatient	1	1	30	38	9	2021	1	VTM	Adequate	Real time PCR	Yes	0	NA	0	0	0
1386	Shiromeda Health Center	Outpatient	2	1	20	38	9	2021	1	VTM	Adequate	Real time PCR	Yes	0	NA	0	0	0
1387	Shiromeda Health Center	Outpatient	2	1	66	38	9	2021	1	VTM	Adequate	Real time PCR	Yes	0	NA	0	0	0
1388	Shiromeda Health Center	Outpatient	2	1	23	38	9	2021	1	VTM	Adequate	Real time PCR	Yes	0	NA	0	0	0
1389	Shiromeda Health Center	Outpatient	2	1	15	38	9	2021	1	VTM	Adequate	Real time PCR	Yes	0	NA	0	0	0
1390	Shiromeda Health Center	Outpatient	1	1	9	38	9	2021	1	VTM	Adequate	Real time PCR	Yes	0	NA	0	0	0
1391	Shiromeda Health Center	Outpatient	1	1	34	38	9	2021	1	VTM	Adequate	Real time PCR	Yes	0	NA	0	0	0
1392	Shiromeda Health Center	Outpatient	2	1	38	38	9	2021	1	VTM	Adequate	Real time PCR	Yes	0	NA	0	0	0
1393	Shiromeda Health Center	Outpatient	1	1	65	39	10	2021	1	VTM	Adequate	Real time PCR	Yes	1	Influenza A	0	0	0
1394	Shiromeda Health Center	Outpatient	2	1	24	39	10	2021	1	VTM	Adequate	Real time PCR	Yes	0	NA	0	0	0
1395	Shiromeda Health Center	Outpatient	2	1	23	39	10	2021	1	VTM	Adequate	Real time PCR	Yes	0	NA	0	0	0
1396	Shiromeda Health Center	Outpatient	2	1	56	39	10	2021	1	VTM	Adequate	Real time PCR	Yes	0	NA	0	0	0
1397	Shiromeda Health Center	Outpatient	1	1	32	40	10	2021	1	VTM	Adequate	Real time PCR	Yes	1	Missing	0	0	0
1398	Shiromeda Health Center	Outpatient	2	1	46	40	10	2021	1	VTM	Adequate	Real time PCR	Yes	0	NA	0	0	0
1399	Shiromeda Health Center	Outpatient	2	1	52	40	10	2021	1	VTM	Adequate	Real time PCR	Yes	0	NA	0	0	0
1400	Shiromeda Health Center	Outpatient	2	1	16	40	10	2021	1	VTM	Adequate	Real time PCR	Yes	0	NA	0	0	0
1401	Shiromeda Health Center	Outpatient	2	1	18	40	10	2021	1	VTM	Adequate	Real time PCR	Yes	0	NA	0	0	0
1402	Shiromeda Health Center	Outpatient	2	1	45	40	10	2021	1	VTM	Adequate	Real time PCR	Yes	0	NA	0	0	0
1403	Shiromeda Health Center	Outpatient	1	1	24	40	10	2021	1	VTM	Adequate	Real time PCR	Yes	0	NA	0	0	0
1404	Shiromeda Health Center	Outpatient	1	1	10	40	10	2021	1	VTM	Adequate	Real time PCR	Yes	0	NA	0	0	0
1405	Shiromeda Health Center	Outpatient	1	1	46	40	10	2021	1	VTM	Adequate	Real time PCR	Yes	0	NA	0	1	0
1406	Shiromeda Health Center	Outpatient	1	1	50	40	10	2021	1	VTM	Adequate	Real time PCR	Yes	0	NA	1	0	0
1407	Shiromeda Health Center	Outpatient	1	1	26	40	10	2021	1	VTM	Adequate	Real time PCR	Yes	1	Influenza A	0	0	0
1408	Shiromeda Health Center	Outpatient	1	1	65	40	10	2021	1	VTM	Adequate	Real time PCR	Yes	0	NA	0	0	0
1409	Shiromeda Health Center	Outpatient	1	1	26	41	10	2021	1	VTM	Adequate	Real time PCR	Yes	0	NA	0	0	0
1410	Shiromeda Health Center	Outpatient	2	1	49	41	10	2021	1	VTM	Adequate	Real time PCR	Yes	0	NA	1	0	0
1411	Shiromeda Health Center	Outpatient	2	1	26	41	10	2021	1	VTM	Adequate	Real time PCR	Yes	0	NA	0	0	0
1412	Shiromeda Health Center	Outpatient	2	1	55	41	10	2021	1	VTM	Adequate	Real time PCR	Yes	0	NA	0	0	0
1413	Shiromeda Health Center	Outpatient	2	1	34	41	10	2021	1	VTM	Adequate	Real time PCR	Yes	0	NA	0	0	0
1414	Shiromeda Health Center	Outpatient	1	1	31	41	10	2021	1	VTM	Adequate	Real time PCR	Yes	0	NA	0	0	0
1415	Shiromeda Health Center	Outpatient	2	1	30	41	10	2021	1	VTM	Adequate	Real time PCR	Yes	0	NA	0	0	0
1416	Shiromeda Health Center	Outpatient	1	1	42	41	10	2021	1	VTM	Adequate	Real time PCR	Yes	0	NA	0	0	0
1417	Shiromeda Health Center	Outpatient	2	1	28	41	10	2021	1	VTM	Adequate	Real time PCR	Yes	0	NA	0	0	0
1418	Shiromeda Health Center	Outpatient	1	1	7	41	10	2021	1	VTM	Adequate	Real time PCR	Yes	0	NA	0	0	0
1419	Shiromeda Health Center	Outpatient	2	1	38	41	10	2021	1	VTM	Adequate	Real time PCR	Yes	0	NA	0	0	0
1420	Shiromeda Health Center	Outpatient	2	1	16	41	10	2021	1	VTM	Adequate	Real time PCR	Yes	0	NA	0	0	0
1421	Shiromeda Health Center	Outpatient	1	1	32	41	10	2021	1	VTM	Adequate	Real time PCR	Yes	0	NA	0	0	0
1422	Shiromeda Health Center	Outpatient	1	1	30	41	10	2021	1	VTM	Adequate	Real time PCR	Yes	0	NA	0	0	0
1423	Shiromeda Health Center	Outpatient	2	1	2	42	10	2021	1	VTM	Adequate	Real time PCR	Yes	0	NA	0	0	0
1424	Shiromeda Health Center	Outpatient	2	1	10	42	10	2021	1	VTM	Adequate	Real time PCR	Yes	0	NA	0	0	0
1425	Shiromeda Health Center	Outpatient	2	1	48	42	10	2021	1	VTM	Adequate	Real time PCR	Yes	0	NA	0	0	0
1426	Shiromeda Health Center	Outpatient	2	1	20	42	10	2021	1	VTM	Adequate	Real time PCR	Yes	1	Influenza A	0	0	0
1427	Shiromeda Health Center	Outpatient	2	1	27	42	10	2021	1	VTM	Adequate	Real time PCR	Yes	1	Influenza B	0	0	0
1428	Shiromeda Health Center	Outpatient	1	1	24	42	10	2021	1	VTM	Adequate	Real time PCR	Yes	0	NA	0	0	0
1429	Shiromeda Health Center	Outpatient	1	1	23	42	10	2021	1	VTM	Adequate	Real time PCR	Yes	0	NA	0	0	0
1430	Shiromeda Health Center	Outpatient	1	1	55	43	10	2021	1	VTM	Adequate	Real time PCR	Yes	0	NA	0	0	0
1431	Shiromeda Health Center	Outpatient	2	1	22	43	10	2021	1	VTM	Adequate	Real time PCR	Yes	1	Influenza A	0	0	0
1432	Shiromeda Health Center	Outpatient	2	1	5	43	10	2021	1	VTM	Adequate	Real time PCR	Yes	1	Influenza A	0	0	0
1433	Shiromeda Health Center	Outpatient	2	1	9	43	10	2021	1	VTM	Adequate	Real time PCR	Yes	1	Influenza B	0	0	0
1434	Shiromeda Health Center	Outpatient	2	1	45	43	10	2021	1	VTM	Adequate	Real time PCR	Yes	0	NA	0	0	0
1435	Shiromeda Health Center	Outpatient	1	1	25	43	10	2021	1	VTM	Adequate	Real time PCR	Yes	0	NA	0	0	0
1436	Shiromeda Health Center	Outpatient	2	1	7	43	10	2021	1	VTM	Adequate	Real time PCR	Yes	1	Influenza A	0	0	0
1437	Shiromeda Health Center	Outpatient	2	1	22	43	10	2021	1	VTM	Adequate	Real time PCR	Yes	0	NA	0	0	0
1438	Shiromeda Health Center	Outpatient	2	1	18	43	10	2021	1	VTM	Adequate	Real time PCR	Yes	1	Influenza A	0	0	0
1439	Shiromeda Health Center	Outpatient	1	1	10	44	11	2021	1	VTM	Adequate	Real time PCR	Yes	1	Influenza A	0	0	0
1440	Shiromeda Health Center	Outpatient	1	1	0.33	44	11	2021	1	VTM	Adequate	Real time PCR	Yes	1	Influenza A	0	0	0
1441	Shiromeda Health Center	Outpatient	2	1	0.5	44	11	2021	1	VTM	Adequate	Real time PCR	Yes	1	Influenza A	0	0	0
1442	Shiromeda Health Center	Outpatient	1	1	14	44	11	2021	1	VTM	Adequate	Real time PCR	Yes	0	NA	0	0	0
1443	Shiromeda Health Center	Outpatient	2	1	17	44	11	2021	1	VTM	Adequate	Real time PCR	Yes	0	NA	0	0	0
1444	Shiromeda Health Center	Outpatient	1	1	10	44	11	2021	1	VTM	Adequate	Real time PCR	Yes	0	NA	0	1	0
1445	Shiromeda Health Center	Outpatient	1	1	28	44	11	2021	1	VTM	Adequate	Real time PCR	Yes	1	Influenza A	0	0	0
1446	Shiromeda Health Center	Outpatient	2	1	7	44	11	2021	1	VTM	Adequate	Real time PCR	Yes	1	Influenza A	0	0	0
1447	Shiromeda Health Center	Outpatient	2	1	8	44	11	2021	1	VTM	Adequate	Real time PCR	Yes	1	Influenza A	0	0	0
1448	Shiromeda Health Center	Outpatient	2	1	19	44	11	2021	1	VTM	Adequate	Real time PCR	Yes	1	Influenza A	0	0	0
1449	Shiromeda Health Center	Outpatient	2	1	44	44	11	2021	1	VTM	Adequate	Real time PCR	Yes	1	Influenza A	0	0	0
1450	Shiromeda Health Center	Outpatient	2	1	13	44	11	2021	1	VTM	Adequate	Real time PCR	Yes	1	Influenza A	0	0	0
1451	Shiromeda Health Center	Outpatient	2	1	30	45	11	2021	1	VTM	Adequate	Real time PCR	Yes	0	NA	0	0	0
1452	Shiromeda Health Center	Outpatient	2	1	30	45	11	2021	1	VTM	Adequate	Real time PCR	Yes	0	NA	0	0	0
1453	Shiromeda Health Center	Outpatient	1	1	11	45	11	2021	1	VTM	Adequate	Real time PCR	Yes	1	Influenza A	0	0	0
1454	Shiromeda Health Center	Outpatient	2	1	6	45	11	2021	1	VTM	Adequate	Real time PCR	Yes	0	NA	0	0	0
1455	Shiromeda Health Center	Outpatient	1	1	16	45	11	2021	1	VTM	Adequate	Real time PCR	Yes	1	Influenza B	0	0	0
1456	Shiromeda Health Center	Outpatient	1	1	28	45	11	2021	1	VTM	Adequate	Real time PCR	Yes	1	Influenza A	0	0	0
1457	Shiromeda Health Center	Outpatient	1	1	12	45	11	2021	1	VTM	Adequate	Real time PCR	Yes	1	Influenza A	0	0	0
1458	Shiromeda Health Center	Outpatient	2	1	39	45	11	2021	1	VTM	Adequate	Real time PCR	Yes	0	NA	0	0	0
1459	Shiromeda Health Center	Outpatient	2	1	13	45	11	2021	1	VTM	Adequate	Real time PCR	Yes	1	Influenza A	0	0	0
1460	Shiromeda Health Center	Outpatient	1	1	5	45	11	2021	1	VTM	Adequate	Real time PCR	Yes	1	Influenza A	0	0	0
1461	kolfe health center	Outpatient	1	1	24	41	10	2021	1	VTM	Adequate	Real time PCR	Yes	0	NA	0	0	0
1462	kolfe health center	Outpatient	2	1	29	41	10	2021	1	VTM	Adequate	Real time PCR	Yes	0	NA	1	0	0
1463	kolfe health center	Outpatient	1	1	30	41	10	2021	1	VTM	Adequate	Real time PCR	Yes	0	NA	0	0	0
1464	kolfe health center	Outpatient	2	1	30	41	10	2021	1	VTM	Adequate	Real time PCR	Yes	0	NA	0	0	0
1465	kolfe health center	Outpatient	1	1	21	41	10	2021	1	VTM	Adequate	Real time PCR	Yes	0	NA	0	0	0
1466	kolfe health center	Outpatient	1	1	27	41	10	2021	1	VTM	Adequate	Real time PCR	Yes	0	NA	0	0	0
1467	kolfe health center	Outpatient	1	1	30	41	10	2021	1	VTM	Adequate	Real time PCR	Yes	0	NA	0	0	0
1468	kolfe health center	Outpatient	1	1	52	41	10	2021	1	VTM	Adequate	Real time PCR	Yes	0	NA	0	0	0
1469	kolfe health center	Outpatient	1	1	17	41	10	2021	1	VTM	Adequate	Real time PCR	Yes	0	NA	0	0	0
1470	kolfe health center	Outpatient	1	1	2	41	10	2021	1	VTM	Adequate	Real time PCR	Yes	0	NA	1	0	0
1471	kolfe health center	Outpatient	1	1	18	41	10	2021	1	VTM	Adequate	Real time PCR	Yes	0	NA	1	0	0
1472	kolfe health center	Outpatient	2	1	18	41	10	2021	1	VTM	Adequate	Real time PCR	Yes	0	NA	0	0	0
1473	kolfe health center	Outpatient	1	1	30	41	10	2021	1	VTM	Adequate	Real time PCR	Yes	0	NA	0	0	0
1474	kolfe health center	Outpatient	1	1	18	41	10	2021	1	VTM	Adequate	Real time PCR	Yes	0	NA	0	0	0
1475	kolfe health center	Outpatient	2	1	40	41	10	2021	1	VTM	Adequate	Real time PCR	Yes	0	NA	0	0	0
1476	kolfe health center	Outpatient	2	1	28	41	10	2021	1	VTM	Adequate	Real time PCR	Yes	0	NA	0	0	0
1477	kolfe health center	Outpatient	2	1	22	42	10	2021	1	VTM	Adequate	Real time PCR	Yes	0	NA	0	0	0
1478	kolfe health center	Outpatient	2	1	30	42	10	2021	1	VTM	Adequate	Real time PCR	Yes	0	NA	0	0	0
1479	kolfe health center	Outpatient	1	1	22	42	10	2021	1	VTM	Adequate	Real time PCR	Yes	0	NA	0	0	0
1480	kolfe health center	Outpatient	2	1	29	42	10	2021	1	VTM	Adequate	Real time PCR	Yes	0	NA	0	0	0
1481	kolfe health center	Outpatient	2	1	24	42	10	2021	1	VTM	Adequate	Real time PCR	Yes	1	Influenza A	1	0	1
1482	kolfe health center	Outpatient	2	1	41	42	10	2021	1	VTM	Adequate	Real time PCR	Yes	0	NA	1	0	0
1483	kolfe health center	Outpatient	2	1	22	42	10	2021	1	VTM	Adequate	Real time PCR	Yes	0	NA	0	0	0
1484	kolfe health center	Outpatient	1	1	33	42	10	2021	1	VTM	Adequate	Real time PCR	Yes	0	NA	0	0	0
1485	kolfe health center	Outpatient	1	1	20	42	10	2021	1	VTM	Adequate	Real time PCR	Yes	0	NA	0	0	0
1486	kolfe health center	Outpatient	2	1	22	42	10	2021	1	VTM	Adequate	Real time PCR	Yes	0	NA	1	0	0
1487	kolfe health center	Outpatient	2	1	40	42	10	2021	1	VTM	Adequate	Real time PCR	Yes	0	NA	0	0	0
1488	kolfe health center	Outpatient	1	1	24	43	10	2021	1	VTM	Adequate	Real time PCR	Yes	0	NA	0	0	0
1489	kolfe health center	Outpatient	2	1	25	43	10	2021	1	VTM	Adequate	Real time PCR	Yes	0	NA	0	0	0
1490	kolfe health center	Outpatient	2	1	25	43	10	2021	1	VTM	Adequate	Real time PCR	Yes	1	Influenza A	0	0	0
1491	kolfe health center	Outpatient	2	1	31	43	10	2021	1	VTM	Adequate	Real time PCR	Yes	1	Influenza A	0	0	0
1492	kolfe health center	Outpatient	2	1	19	43	10	2021	1	VTM	Adequate	Real time PCR	Yes	0	NA	0	0	0
1493	kolfe health center	Outpatient	1	1	30	43	10	2021	1	VTM	Adequate	Real time PCR	Yes	0	NA	0	0	0
1494	kolfe health center	Outpatient	1	1	46	43	10	2021	1	VTM	Adequate	Real time PCR	Yes	0	NA	0	0	0
1495	kolfe health center	Outpatient	2	1	16	43	10	2021	1	VTM	Adequate	Real time PCR	Yes	1	Influenza A	0	0	0
1496	kolfe health center	Outpatient	2	1	28	43	10	2021	1	VTM	Adequate	Real time PCR	Yes	0	NA	0	0	0
1497	kolfe health center	Outpatient	2	1	18	44	11	2021	1	VTM	Adequate	Real time PCR	Yes	0	NA	0	0	0
1498	Akaki Health Center	Outpatient	1	1	32	43	10	2021	1	VTM	Adequate	Real time PCR	Yes	0	NA	1	0	0
1499	Akaki Health Center	Outpatient	2	1	50	43	10	2021	1	VTM	Adequate	Real time PCR	Yes	0	NA	1	0	0
1500	Akaki Health Center	Outpatient	1	1	60	43	10	2021	1	VTM	Adequate	Real time PCR	Yes	0	NA	1	0	0
1501	Akaki Health Center	Outpatient	1	1	28	43	10	2021	1	VTM	Adequate	Real time PCR	Yes	0	NA	1	0	0
1502	Akaki Health Center	Outpatient	2	1	50	43	10	2021	1	VTM	Adequate	Real time PCR	Yes	0	NA	1	0	0
1503	Akaki Health Center	Outpatient	2	1	60	43	10	2021	1	VTM	Adequate	Real time PCR	Yes	0	NA	1	0	0
1504	Akaki Health Center	Outpatient	1	1	28	43	10	2021	1	VTM	Adequate	Real time PCR	Yes	0	NA	1	0	0
1505	Akaki Health Center	Outpatient	2	1	22	43	10	2021	1	VTM	Adequate	Real time PCR	Yes	0	NA	1	0	0
1506	Akaki Health Center	Outpatient	1	1	0.5	45	11	2021	1	VTM	Adequate	Real time PCR	Yes	1	Influenza A	0	0	0
1507	Akaki Health Center	Outpatient	2	1	0.5	45	11	2021	1	VTM	Adequate	Real time PCR	Yes	0	NA	0	0	0
1508	Akaki Health Center	Outpatient	1	1	0.5	45	11	2021	1	VTM	Adequate	Real time PCR	Yes	0	NA	0	0	0
1509	Akaki Health Center	Outpatient	2	1	0.5	45	11	2021	1	VTM	Adequate	Real time PCR	Yes	1	Influenza A	0	0	0
1510	Akaki Health Center	Outpatient	2	1	0.25	45	11	2021	1	VTM	Adequate	Real time PCR	Yes	0	NA	0	0	0
1511	Yek 12 Hop	Inpatient	1	1	0.416667	41	10	2021	2	VTM	Adequate	Real time PCR	Yes	0	NA	0	0	0
1512	Yek 12 Hop	Inpatient	1	1	0.333333	41	10	2021	2	VTM	Adequate	Real time PCR	Yes	0	NA	0	0	0
1513	Yek 12 Hop	Inpatient	1	1	0.75	41	10	2021	2	VTM	Adequate	Real time PCR	Yes	0	NA	0	0	0
1514	Yek 12 Hop	Inpatient	2	1	1	41	10	2021	2	VTM	Adequate	Real time PCR	Yes	0	NA	0	0	0
1515	Yek 12 Hop	Inpatient	2	1	1	41	10	2021	2	VTM	Adequate	Real time PCR	Yes	0	NA	0	0	0
1516	Yek 12 Hop	Inpatient	1	1	1	41	10	2021	2	VTM	Adequate	Real time PCR	Yes	0	NA	0	0	0
1517	Yek 12 Hop	Inpatient	2	1	0.416667	41	10	2021	2	VTM	Adequate	Real time PCR	Yes	0	NA	0	1	0
1518	Yek 12 Hop	Inpatient	1	1	0.25	41	10	2021	2	VTM	Adequate	Real time PCR	Yes	0	NA	0	0	0
1519	Yek 12 Hop	Inpatient	2	1	0.333333	42	10	2021	2	VTM	Adequate	Real time PCR	Yes	0	NA	0	0	0
1520	Yek 12 Hop	Inpatient	1	1	0.166667	42	10	2021	2	VTM	Adequate	Real time PCR	Yes	0	NA	0	0	0
1521	Yek 12 Hop	Inpatient	2	1	0.123288	45	11	2021	2	VTM	Adequate	Real time PCR	Yes	0	NA	0	1	0
1522	Yek 12 Hop	Inpatient	1	1	0.123288	45	11	2021	2	VTM	Adequate	Real time PCR	Yes	1	Influenza A	0	0	0
1523	Yek 12 Hop	Inpatient	2	1	0.833333	45	11	2021	2	VTM	Adequate	Real time PCR	Yes	0	NA	0	1	0
1524	Yek 12 Hop	Inpatient	1	1	1	45	11	2021	2	VTM	Adequate	Real time PCR	Yes	0	NA	0	1	0
1525	Yek 12 Hop	Inpatient	2	1	0.75	45	11	2021	2	VTM	Adequate	Real time PCR	Yes	0	NA	0	0	0
1526	Adama Teachin Hosp	Inpatient	1	7	86	41	10	2021	2	VTM	Adequate	Real time PCR	Yes	0	NA	0	0	0
1527	Adama Teachin Hosp	Inpatient	1	7	0.75	41	10	2021	2	VTM	Adequate	Real time PCR	Yes	0	NA	0	0	0
1528	Adama Teachin Hosp	Inpatient	2	7	0.75	41	10	2021	2	VTM	Adequate	Real time PCR	Yes	0	NA	0	0	0
1529	Adama Teachin Hosp	Inpatient	2	7	0.666667	43	10	2021	2	VTM	Adequate	Real time PCR	Yes	0	NA	0	0	0
1530	Adama Teachin Hosp	Inpatient	2	7	1	43	10	2021	2	VTM	Adequate	Real time PCR	Yes	0	NA	0	0	0
1531	Adama Teachin Hosp	Inpatient	2	7	9	43	10	2021	2	VTM	Adequate	Real time PCR	Yes	0	NA	0	0	0
1532	Adama Teachin Hosp	Inpatient	1	7	0.583333	44	11	2021	2	VTM	Adequate	Real time PCR	Yes	0	NA	0	0	0
1533	Adama Teachin Hosp	Inpatient	1	7	2	44	11	2021	2	VTM	Adequate	Real time PCR	Yes	1	Influenza B	0	0	0
1534	Adama Teachin Hosp	Inpatient	1	7	0.666667	45	11	2021	2	VTM	Adequate	Real time PCR	Yes	1	Influenza A	0	0	0
1535	Felege Hiwot Spec Hosp	Inpatient	2	3	32	41	10	2021	2	VTM	Adequate	Real time PCR	Yes	0	NA	0	0	0
1536	Felege Hiwot Spec Hosp	Inpatient	2	3	96	41	10	2021	2	VTM	Adequate	Real time PCR	Yes	0	NA	0	0	0
1537	Felege Hiwot Spec Hosp	Inpatient	2	3	25	41	10	2021	2	VTM	Adequate	Real time PCR	Yes	0	NA	0	0	0
1538	Felege Hiwot Spec Hosp	Inpatient	1	3	78	41	10	2021	2	VTM	Adequate	Real time PCR	Yes	0	NA	0	0	0
1539	Felege Hiwot Spec Hosp	Inpatient	2	3	4	44	11	2021	2	VTM	Adequate	Real time PCR	Yes	0	NA	0	1	0
1540	Felege Hiwot Spec Hosp	Inpatient	2	3	1	44	11	2021	2	VTM	Adequate	Real time PCR	Yes	0	NA	0	1	0
1541	Felege Hiwot Spec Hosp	Inpatient	1	3	0.333333	44	11	2021	2	VTM	Adequate	Real time PCR	Yes	0	NA	0	1	0
1542	Felege Hiwot Spec Hosp	Inpatient	1	3	1	44	11	2021	2	VTM	Adequate	Real time PCR	Yes	0	NA	0	1	0
1543	Felege Hiwot Spec Hosp	Inpatient	1	3	70	44	11	2021	2	VTM	Adequate	Real time PCR	Yes	1	Influenza A	0	0	0
1544	Felege Hiwot Spec Hosp	Inpatient	2	3	0.416667	44	11	2021	2	VTM	Adequate	Real time PCR	Yes	0	NA	0	0	0
1545	Felege Hiwot Spec Hosp	Inpatient	2	3	65	45	11	2021	2	VTM	Adequate	Real time PCR	Yes	0	NA	0	0	0
1546	Felege Hiwot Spec Hosp	Inpatient	2	3	50	45	11	2021	2	VTM	Adequate	Real time PCR	Yes	0	NA	0	0	0
1547	Felege Hiwot Spec Hosp	Inpatient	2	3	64	45	11	2021	2	VTM	Adequate	Real time PCR	Yes	0	NA	0	0	0
1548	Felege Hiwot Spec Hosp	Inpatient	1	3	0.916667	45	11	2021	2	VTM	Adequate	Real time PCR	Yes	0	NA	0	0	0
1549	Felege Hiwot Spec Hosp	Inpatient	1	3	0.25	45	11	2021	2	VTM	Adequate	Real time PCR	Yes	0	NA	0	1	0
1550	Felege Hiwot Spec Hosp	Inpatient	1	3	0.5	45	11	2021	2	VTM	Adequate	Real time PCR	Yes	0	NA	0	0	0
1551	Felege Hiwot Spec Hosp	Inpatient	1	3	0.5	45	11	2021	2	VTM	Adequate	Real time PCR	Yes	0	NA	0	1	0
1552	Felege Hiwot Spec Hosp	Inpatient	2	3	70	45	11	2021	2	VTM	Adequate	Real time PCR	Yes	0	NA	0	0	0
1553	Adare General Hosp	Inpatient	1	8	1	41	10	2021	2	VTM	Adequate	Real time PCR	Yes	0	NA	0	0	0
1554	Adare General Hosp	Inpatient	1	8	0.5	41	10	2021	2	VTM	Adequate	Real time PCR	Yes	0	NA	0	0	0
1555	Adare General Hosp	Inpatient	1	8	0.333333	41	10	2021	2	VTM	Adequate	Real time PCR	Yes	0	NA	0	0	0
1556	Adare General Hosp	Inpatient	2	8	0.333333	41	10	2021	2	VTM	Adequate	Real time PCR	Yes	0	NA	0	0	0
1557	Adare General Hosp	Inpatient	2	8	4	41	10	2021	2	VTM	Adequate	Real time PCR	Yes	0	NA	0	0	0
1558	Adare General Hosp	Inpatient	1	8	0.583333	43	10	2021	2	VTM	Adequate	Real time PCR	Yes	1	Influenza A	0	0	0
1559	Adare General Hosp	Inpatient	1	8	0.75	43	10	2021	2	VTM	Adequate	Real time PCR	Yes	0	NA	0	1	0
1560	Adare General Hosp	Inpatient	2	8	0.5	43	10	2021	2	VTM	Adequate	Real time PCR	Yes	0	NA	0	0	0
1561	Adare General Hosp	Inpatient	1	8	0.25	43	10	2021	2	VTM	Adequate	Real time PCR	Yes	0	NA	0	1	0
1562	Adare General Hosp	Inpatient	1	8	0.5	43	10	2021	2	VTM	Adequate	Real time PCR	Yes	0	NA	0	1	0
1563	Adare General Hosp	Inpatient	2	8	1	43	10	2021	2	VTM	Adequate	Real time PCR	Yes	0	NA	0	0	0
1564	Adare General Hosp	Inpatient	1	8	0.333333	43	10	2021	2	VTM	Adequate	Real time PCR	Yes	0	NA	0	0	0
1565	Adare General Hosp	Inpatient	2	8	0.166667	43	10	2021	2	VTM	Adequate	Real time PCR	Yes	0	NA	1	1	1
1566	Adare General Hosp	Inpatient	1	8	0.916667	43	10	2021	2	VTM	Adequate	Real time PCR	Yes	1	Influenza A	0	0	0
1567	Adare General Hosp	Inpatient	1	8	0.0833333	43	10	2021	2	VTM	Adequate	Real time PCR	Yes	0	NA	0	0	0
1568	Adare General Hosp	Inpatient	1	8	2	43	10	2021	2	VTM	Adequate	Real time PCR	Yes	0	NA	0	0	0
1569	Adare General Hosp	Inpatient	1	8	0.75	43	10	2021	2	VTM	Adequate	Real time PCR	Yes	0	NA	0	1	0
1570	Adare General Hosp	Inpatient	1	8	1	43	10	2021	2	VTM	Adequate	Real time PCR	Yes	1	Influenza A	0	0	0
1571	Adare General Hosp	Inpatient	2	8	1	43	10	2021	2	VTM	Adequate	Real time PCR	Yes	1	Influenza A	0	0	0
1572	Adare General Hosp	Inpatient	1	8	0.25	44	11	2021	2	VTM	Adequate	Real time PCR	Yes	0	NA	0	0	0
1573	Adare General Hosp	Inpatient	2	8	0.166667	44	11	2021	2	VTM	Adequate	Real time PCR	Yes	0	NA	0	0	0
1574	Adare General Hosp	Inpatient	1	8	3	44	11	2021	2	VTM	Adequate	Real time PCR	Yes	1	Influenza A	0	0	0
1575	Adare General Hosp	Inpatient	2	8	60	44	11	2021	2	VTM	Adequate	Real time PCR	Yes	0	NA	0	0	0
1576	Adare General Hosp	Inpatient	2	8	28	44	11	2021	2	VTM	Adequate	Real time PCR	Yes	0	NA	1	0	0
1577	Adare General Hosp	Inpatient	2	8	18	44	11	2021	2	VTM	Adequate	Real time PCR	Yes	0	NA	0	0	0
1578	Adare General Hosp	Inpatient	2	8	0.166667	44	11	2021	2	VTM	Adequate	Real time PCR	Yes	0	NA	0	1	0
1579	Adare General Hosp	Inpatient	2	8	0.5	44	11	2021	2	VTM	Adequate	Real time PCR	Yes	0	NA	0	0	0
1580	Adare General Hosp	Inpatient	1	8	0.333333	44	11	2021	2	VTM	Adequate	Real time PCR	Yes	0	NA	0	1	0
1581	Adare General Hosp	Inpatient	1	8	0.666667	44	11	2021	2	VTM	Adequate	Real time PCR	Yes	1	Influenza A	0	1	0
1582	Adare General Hosp	Inpatient	1	8	0.75	45	11	2021	2	VTM	Adequate	Real time PCR	Yes	1	Influenza A	0	0	0
1583	Adare General Hosp	Inpatient	1	8	0.25	45	11	2021	2	VTM	Adequate	Real time PCR	Yes	0	NA	0	1	0
1584	Adare General Hosp	Inpatient	1	8	1	45	11	2021	2	VTM	Adequate	Real time PCR	Yes	0	NA	0	0	0
1585	Adare General Hosp	Inpatient	2	8	2	45	11	2021	2	VTM	Adequate	Real time PCR	Yes	1	Influenza A	0	0	0
1586	Adare General Hosp	Inpatient	2	8	3	45	11	2021	2	VTM	Adequate	Real time PCR	Yes	0	NA	0	0	0
1587	Adare General Hosp	Inpatient	1	8	0.5	45	11	2021	2	VTM	Adequate	Real time PCR	Yes	1	Influenza A	0	1	0
1588	Adare General Hosp	Inpatient	1	8	4	45	11	2021	2	VTM	Adequate	Real time PCR	Yes	0	NA	0	0	0
1589	Adare General Hosp	Inpatient	1	8	0.25	45	11	2021	2	VTM	Adequate	Real time PCR	Yes	1	Influenza A	0	0	0
1590	Gode Hosp	Inpatient	1	10	39	43	10	2021	2	VTM	Adequate	Real time PCR	Yes	0	NA	1	0	0
1591	Gode Hosp	Inpatient	1	10	29	43	10	2021	2	VTM	Adequate	Real time PCR	Yes	0	NA	0	0	0
1592	Gode Hosp	Inpatient	1	10	39	43	10	2021	2	VTM	Adequate	Real time PCR	Yes	0	NA	0	0	0
1593	Gode Hosp	Inpatient	2	10	29	43	10	2021	2	VTM	Adequate	Real time PCR	Yes	0	NA	0	0	0
1594	Gode Hosp	Inpatient	1	10	55	43	10	2021	2	VTM	Adequate	Real time PCR	Yes	0	NA	0	0	0
1595	Gode Hosp	Inpatient	1	10	35	43	10	2021	2	VTM	Adequate	Real time PCR	Yes	0	NA	0	0	0
1596	Gode Hosp	Inpatient	2	10	30	44	11	2021	2	VTM	Adequate	Real time PCR	Yes	0	NA	0	0	0
1597	Gode Hosp	Inpatient	1	10	30	44	11	2021	2	VTM	Adequate	Real time PCR	Yes	0	NA	0	0	0
1598	Gode Hosp	Inpatient	1	10	37	44	11	2021	2	VTM	Adequate	Real time PCR	Yes	0	NA	0	0	0
1599	Gode Hosp	Inpatient	1	10	37	44	11	2021	2	VTM	Adequate	Real time PCR	Yes	0	NA	0	0	0
1600	Gode Hosp	Inpatient	2	10	30	44	11	2021	2	VTM	Adequate	Real time PCR	Yes	0	NA	0	0	0
1601	Gode Hosp	Inpatient	1	10	39	45	11	2021	2	VTM	Adequate	Real time PCR	Yes	0	NA	0	0	0
1602	Gode Hosp	Inpatient	1	10	49	45	11	2021	2	VTM	Adequate	Real time PCR	Yes	0	NA	0	0	0
1603	Gode Hosp	Inpatient	1	10	39	45	11	2021	2	VTM	Adequate	Real time PCR	Yes	0	NA	0	0	0
1604	Gode Hosp	Inpatient	1	10	28	45	11	2021	2	VTM	Adequate	Real time PCR	Yes	0	NA	0	0	0
1605	Gode Hosp	Inpatient	2	10	29	45	11	2021	2	VTM	Adequate	Real time PCR	Yes	0	NA	0	0	0
1606	Gode Hosp	Inpatient	1	10	50	45	11	2021	2	VTM	Adequate	Real time PCR	Yes	0	NA	0	0	0
1607	Gode Hosp	Inpatient	1	10	40	45	11	2021	2	VTM	Adequate	Real time PCR	Yes	0	NA	0	0	0
1608	Gode Hosp	Inpatient	2	10	29	45	11	2021	2	VTM	Adequate	Real time PCR	Yes	0	NA	0	0	0
1609	Dubti Hospital	Inpatient	2	2	19	41	10	2021	2	VTM	Adequate	Real time PCR	Yes	0	NA	0	0	0
1610	Dubti Hospital	Inpatient	1	2	40	41	10	2021	2	VTM	Adequate	Real time PCR	Yes	0	NA	0	0	0
1611	Dubti Hospital	Inpatient	2	2	30	41	10	2021	2	VTM	Adequate	Real time PCR	Yes	0	NA	0	0	0
1612	Dubti Hospital	Inpatient	1	2	0.916667	41	10	2021	2	VTM	Adequate	Real time PCR	Yes	0	NA	0	0	0
1613	Dubti Hospital	Inpatient	1	2	0.25	41	10	2021	2	VTM	Adequate	Real time PCR	Yes	0	NA	0	0	0
1614	Arbaminch G. Hosp	Inpatient	2	9	62	42	10	2021	2	VTM	Adequate	Real time PCR	Yes	0	NA	1	0	0
1615	Arbaminch G. Hosp	Inpatient	1	9	52	42	10	2021	2	VTM	Adequate	Real time PCR	Yes	0	NA	1	0	0
1616	Arbaminch G. Hosp	Inpatient	1	9	58	42	10	2021	2	VTM	Adequate	Real time PCR	Yes	0	NA	1	0	0
1617	Arbaminch G. Hosp	Inpatient	1	9	43	42	10	2021	2	VTM	Adequate	Real time PCR	Yes	0	NA	1	0	0
1618	Asosa Hospital	Inpatient	2	4	70	42	10	2021	2	VTM	Adequate	Real time PCR		0	NA	0	0	0
1619	Asosa Hospital	Inpatient	2	4	35	42	10	2021	2	VTM	Adequate	Real time PCR		0	NA	0	0	0
1620	Asosa Hospital	Inpatient	2	4	50	42	10	2021	2	VTM	Adequate	Real time PCR		0	NA	0	0	0
1621	Asosa Hospital	Inpatient	1	4	50	42	10	2021	2	VTM	Adequate	Real time PCR		1	Influenza B	0	0	0
1622	Asosa Hospital	Inpatient	1	4	3	42	10	2021	2	VTM	Adequate	Real time PCR		1	Influenza A	0	0	0
1623	Asosa Hospital	Inpatient	2	4	35	42	10	2021	2	VTM	Adequate	Real time PCR		0	NA	0	0	0
1624	Asosa Hospital	Inpatient	1	4	80	42	10	2021	2	VTM	Adequate	Real time PCR		0	NA	1	0	0
1625	Asosa Hospital	Inpatient	1	4	4	43	10	2021	2	VTM	Adequate	Real time PCR		0	NA	1	0	0
1626	Asosa Hospital	Inpatient	2	4	1	43	10	2021	2	VTM	Adequate	Real time PCR		0	NA	0	1	0
1627	Asosa Hospital	Inpatient	1	4	4	43	10	2021	2	VTM	Adequate	Real time PCR		0	NA	0	0	0
1628	Asosa Hospital	Inpatient	1	4	8	43	10	2021	2	VTM	Adequate	Real time PCR		0	NA	0	0	0
1629	Asosa Hospital	Inpatient	1	4	6	43	10	2021	2	VTM	Adequate	Real time PCR		0	NA	0	0	0
1630	Asosa Hospital	Inpatient	1	4	0.583333	43	10	2021	2	VTM	Adequate	Real time PCR		0	NA	0	0	0
1631	Asosa Hospital	Inpatient	1	4	30	43	10	2021	2	VTM	Adequate	Real time PCR		0	NA	0	0	0
1632	Asosa Hospital	Inpatient	2	4	40	43	10	2021	2	VTM	Adequate	Real time PCR		0	NA	0	0	0
1633	Asosa Hospital	Inpatient	2	4	50	44	11	2021	2	VTM	Adequate	Real time PCR		0	NA	0	0	0
1634	Asosa Hospital	Inpatient	1	4	22	44	11	2021	2	VTM	Adequate	Real time PCR		0	NA	0	0	0
1635	Asosa Hospital	Inpatient	1	4	40	44	11	2021	2	VTM	Adequate	Real time PCR		0	NA	0	0	0
1636	Asosa Hospital	Inpatient	2	4	0.666667	45	11	2021	2	VTM	Adequate	Real time PCR		1	Influenza B	0	1	0
1637	Asosa Hospital	Inpatient	1	4	0.123288	45	11	2021	2	VTM	Adequate	Real time PCR		0	NA	0	0	0
1638	Asosa Hospital	Inpatient	2	4	0.123288	45	11	2021	2	VTM	Adequate	Real time PCR		0	NA	0	1	0
1639	Asosa Hospital	Inpatient	2	4	40	45	11	2021	2	VTM	Adequate	Real time PCR		0	NA	0	0	0
1640	Asosa Hospital	Inpatient	1	4	55	45	11	2021	2	VTM	Adequate	Real time PCR		0	NA	0	0	0
1641	Asosa Hospital	Inpatient	2	4	24	45	11	2021	2	VTM	Adequate	Real time PCR		0	NA	0	0	0
1642	Dilchora G. Hospital	Inpatient	1	5	60	42	10	2021	2	VTM	Adequate	Real time PCR	Yes	0	NA	0	0	0
1643	Dilchora G. Hospital	Inpatient	1	5	60	42	10	2021	2	VTM	Adequate	Real time PCR	Yes	0	NA	1	0	0
1644	Dilchora G. Hospital	Inpatient	1	5	70	42	10	2021	2	VTM	Adequate	Real time PCR	Yes	0	NA	1	0	0
1645	Dilchora G. Hospital	Inpatient	1	5	60	42	10	2021	2	VTM	Adequate	Real time PCR	Yes	0	NA	1	0	0
1646	Dilchora G. Hospital	Inpatient	1	5	60	42	10	2021	2	VTM	Adequate	Real time PCR	Yes	0	NA	1	0	0
1647	Dilchora G. Hospital	Inpatient	1	5	65	42	10	2021	2	VTM	Adequate	Real time PCR	Yes	0	NA	0	0	0
1648	Dilchora G. Hospital	Inpatient	2	5	22	42	10	2021	2	VTM	Adequate	Real time PCR	Yes	0	NA	1	0	0
1649	Dilchora G. Hospital	Inpatient	1	5	38	42	10	2021	2	VTM	Adequate	Real time PCR	Yes	0	NA	0	0	0
1650	Dilchora G. Hospital	Inpatient	2	5	50	42	10	2021	2	VTM	Adequate	Real time PCR	Yes	0	NA	1	0	0
1651	Dilchora G. Hospital	Inpatient	1	5	17	42	10	2021	2	VTM	Adequate	Real time PCR	Yes	0	NA	1	0	0
1652	Dilchora G. Hospital	Inpatient	1	5	55	42	10	2021	2	VTM	Adequate	Real time PCR	Yes	0	NA	1	0	0
1653	Dilchora G. Hospital	Inpatient	2	5	65	42	10	2021	2	VTM	Adequate	Real time PCR	Yes	0	NA	0	0	0
1654	Dilchora G. Hospital	Inpatient	2	5	30	42	10	2021	2	VTM	Adequate	Real time PCR	Yes	0	NA	0	0	0
1655	Dilchora G. Hospital	Inpatient	1	5	36	42	10	2021	2	VTM	Adequate	Real time PCR	Yes	0	NA	1	0	0
1656	Dilchora G. Hospital	Inpatient	2	5	60	42	10	2021	2	VTM	Adequate	Real time PCR	Yes	0	NA	1	0	0
1657	Dilchora G. Hospital	Inpatient	1	5	0.5	44	11	2021	2	VTM	Adequate	Real time PCR	Yes	0	NA	0	1	0
1658	Dilchora G. Hospital	Inpatient	2	5	10	44	11	2021	2	VTM	Adequate	Real time PCR	Yes	0	NA	0	1	0
1659	Dilchora G. Hospital	Inpatient	1	5	60	44	11	2021	2	VTM	Adequate	Real time PCR	Yes	0	NA	1	1	1
1660	Dilchora G. Hospital	Inpatient	1	5	53	44	11	2021	2	VTM	Adequate	Real time PCR	Yes	0	NA	0	0	0
1661	Dilchora G. Hospital	Inpatient	2	5	45	44	11	2021	2	VTM	Adequate	Real time PCR	Yes	0	NA	0	0	0
1662	Dilchora G. Hospital	Inpatient	2	5	60	44	11	2021	2	VTM	Adequate	Real time PCR	Yes	0	NA	1	0	0
1663	Dilchora G. Hospital	Inpatient	1	5	62	44	11	2021	2	VTM	Adequate	Real time PCR	Yes	0	NA	0	0	0
1664	Dilchora G. Hospital	Inpatient	1	5	48	44	11	2021	2	VTM	Adequate	Real time PCR	Yes	0	NA	0	0	0
1665	Dilchora G. Hospital	Inpatient	1	5	50	44	11	2021	2	VTM	Adequate	Real time PCR	Yes	0	NA	0	0	0
1666	Dilchora G. Hospital	Inpatient	1	5	74	44	11	2021	2	VTM	Adequate	Real time PCR	Yes	0	NA	1	0	0
1667	Dilchora G. Hospital	Inpatient	2	5	70	44	11	2021	2	VTM	Adequate	Real time PCR	Yes	0	NA	0	0	0
1668	Dilchora G. Hospital	Inpatient	2	5	85	44	11	2021	2	VTM	Adequate	Real time PCR	Yes	0	NA	1	0	0
1669	Dilchora G. Hospital	Inpatient	1	5	40	44	11	2021	2	VTM	Adequate	Real time PCR	Yes	0	NA	1	0	0
1670	Dilchora G. Hospital	Inpatient	2	5	60	45	11	2021	2	VTM	Adequate	Real time PCR	Yes	0	NA	1	0	0
1671	Dilchora G. Hospital	Inpatient	2	5	0.25	45	11	2021	2	VTM	Adequate	Real time PCR	Yes	0	NA	0	0	0
1672	Dilchora G. Hospital	Inpatient	1	5	40	45	11	2021	2	VTM	Adequate	Real time PCR	Yes	0	NA	0	0	0
1673	Dilchora G. Hospital	Inpatient	2	5	20	45	11	2021	2	VTM	Adequate	Real time PCR	Yes	0	NA	0	0	0
1674	Gambella Hosp	Inpatient	1	6	0.416667	41	10	2021	2	VTM	Adequate	Real time PCR	Yes	0	NA	0	0	0
1675	Gambella Hosp	Inpatient	1	6	1	41	10	2021	2	VTM	Adequate	Real time PCR	Yes	0	NA	0	0	0
1676	Gambella Hosp	Inpatient	2	6	4	41	10	2021	2	VTM	Adequate	Real time PCR	Yes	0	NA	0	0	0
1677	St. Peter Specialized Hospital	Inpatient	2	1	20	42	10	2021	2	VTM	Adequate	Real time PCR	Yes	0	NA	0	0	0
1678	St. Peter Specialized Hospital	Inpatient	2	1	50	42	10	2021	2	VTM	Adequate	Real time PCR	Yes	0	NA	0	0	0
1679	St. Peter Specialized Hospital	Inpatient	1	1	70	42	10	2021	2	VTM	Adequate	Real time PCR	Yes	0	NA	0	0	0
1680	St. Peter Specialized Hospital	Inpatient	2	1	0.25	42	10	2021	2	VTM	Adequate	Real time PCR	Yes	0	NA	0	0	0
1681	St. Peter Specialized Hospital	Inpatient	2	1	0.25	42	10	2021	2	VTM	Adequate	Real time PCR	Yes	0	NA	0	0	0
1682	St. Peter Specialized Hospital	Inpatient	2	1	75	42	10	2021	2	VTM	Adequate	Real time PCR	Yes	0	NA	0	0	0
1683	St. Peter Specialized Hospital	Inpatient	1	1	0.166667	42	10	2021	2	VTM	Adequate	Real time PCR	Yes	0	NA	0	0	0
1684	St. Peter Specialized Hospital	Inpatient	1	1	0.333333	42	10	2021	2	VTM	Adequate	Real time PCR	Yes	0	NA	1	1	1
1685	St. Peter Specialized Hospital	Inpatient	2	1	50	44	11	2021	2	VTM	Adequate	Real time PCR	Yes	0	NA	0	1	0
1686	St. Peter Specialized Hospital	Inpatient	1	1	5	44	11	2021	2	VTM	Adequate	Real time PCR	Yes	0	NA	0	0	0
1687	St. Peter Specialized Hospital	Inpatient	2	1	2	44	11	2021	2	VTM	Adequate	Real time PCR	Yes	0	NA	0	0	0
1688	Shiromeda Health Center	Outpatient	2	1	6	46	11	2021	1	VTM	Adequate	Real time PCR	Yes	0	NA	0	0	0
1689	kolfe health center	Outpatient	1	1	3	46	11	2021	1	VTM	Adequate	Real time PCR	Yes	0	NA	0	0	0
1690	kolfe health center	Outpatient	1	1	22	46	11	2021	1	VTM	Adequate	Real time PCR	Yes	1	Influenza A	0	0	0
1691	kolfe health center	Outpatient	1	1	25	46	11	2021	1	VTM	Adequate	Real time PCR	Yes	1	Influenza B	0	0	0
1692	kolfe health center	Outpatient	1	1	20	46	11	2021	1	VTM	Adequate	Real time PCR	Yes	1	Influenza A	0	0	0
1693	kolfe health center	Outpatient	1	1	40	46	11	2021	1	VTM	Adequate	Real time PCR	Yes	0	NA	0	0	0
1694	Yek 12 Hop	Inpatient	2	1	0.33	46	11	2021	2	VTM	Adequate	Real time PCR	Yes	0	NA	0	1	0
1695	Yek 12 Hop	Inpatient	1	1	2	46	11	2021	2	VTM	Adequate	Real time PCR	Yes	0	NA	0	1	0
1696	Yek 12 Hop	Inpatient	2	1	0.5	46	11	2021	2	VTM	Adequate	Real time PCR	Yes	0	NA	0	0	0
1697	Yek 12 Hop	Inpatient	2	1	0.7	46	11	2021	2	VTM	Adequate	Real time PCR	Yes	1	Influenza A	0	1	0
1698	Yek 12 Hop	Inpatient	1	1	2	46	11	2021	2	VTM	Adequate	Real time PCR	Yes	1	Influenza A	0	0	0
1699	Yek 12 Hop	Inpatient	2	1	1	46	11	2021	2	VTM	Adequate	Real time PCR	Yes	0	NA	0	1	0
1700	Yek 12 Hop	Inpatient	2	1	0.75	46	11	2021	2	VTM	Adequate	Real time PCR	Yes	0	NA	0	0	0
1701	Yek 12 Hop	Inpatient	1	1	0.6	46	11	2021	2	VTM	Adequate	Real time PCR	Yes	0	NA	0	0	0
1702	Adare General Hosp	Inpatient	1	8	0.25	46	11	2021	2	VTM	Adequate	Real time PCR	Yes	0	NA	0	0	0
1703	Adare General Hosp	Inpatient	1	8	0.9	46	11	2021	2	VTM	Adequate	Real time PCR	Yes	0	NA	0	0	0
1704	Adare General Hosp	Inpatient	2	8	1.5	46	11	2021	2	VTM	Adequate	Real time PCR	Yes	0	NA	0	0	0
1705	Adare General Hosp	Inpatient	2	8	4	46	11	2021	2	VTM	Adequate	Real time PCR	Yes	0	NA	0	1	0
1706	Arbaminch G. Hosp	Inpatient	2	9	56	46	11	2021	2	VTM	Adequate	Real time PCR	Yes	0	NA	0	0	0
1707	Arbaminch G. Hosp	Inpatient	2	9	48	46	11	2021	2	VTM	Adequate	Real time PCR	Yes	0	NA	0	0	0
1708	Arbaminch G. Hosp	Inpatient	1	9	50	46	11	2021	2	VTM	Adequate	Real time PCR	Yes	0	NA	0	0	0
1709	Arbaminch G. Hosp	Inpatient	2	9	40	46	11	2021	2	VTM	Adequate	Real time PCR	Yes	0	NA	0	0	0
1710	Arbaminch G. Hosp	Inpatient	1	9	70	46	11	2021	2	VTM	Adequate	Real time PCR	Yes	0	NA	0	0	0
1711	Asosa Hospital	Inpatient	2	4	0.9	46	11	2021	2	VTM	Adequate	Real time PCR	Yes	0	NA	0	0	0
1712	Asosa Hospital	Inpatient	1	4	5	46	11	2021	2	VTM	Adequate	Real time PCR	Yes	0	NA	0	0	0
1713	Asosa Hospital	Inpatient	1	4	2	46	11	2021	2	VTM	Adequate	Real time PCR	Yes	0	NA	0	1	0
1714	Asosa Hospital	Inpatient	1	4	1	46	11	2021	2	VTM	Adequate	Real time PCR	Yes	0	NA	0	0	0
1715	Asosa Hospital	Inpatient	1	4	2	46	11	2021	2	VTM	Adequate	Real time PCR	Yes	0	NA	0	0	0
1716	Asosa Hospital	Inpatient	2	4	40	46	11	2021	2	VTM	Adequate	Real time PCR	Yes	0	NA	0	0	0
1717	Asosa Hospital	Inpatient	1	4	0.2	46	11	2021	2	VTM	Adequate	Real time PCR	Yes	0	NA	0	0	0
1718	Asosa Hospital	Inpatient	1	4	8	46	11	2021	2	VTM	Adequate	Real time PCR	Yes	0	NA	0	0	0
1719	Asosa Hospital	Inpatient	1	4	38	46	11	2021	2	VTM	Adequate	Real time PCR	Yes	0	NA	1	0	0
1720	Asosa Hospital	Inpatient	1	4	42	46	11	2021	2	VTM	Adequate	Real time PCR	Yes	0	NA	0	0	0
1721	Asosa Hospital	Inpatient	1	4	24	46	11	2021	2	VTM	Adequate	Real time PCR	Yes	0	NA	0	0	0
1722	Asosa Hospital	Inpatient	1	4	43	46	11	2021	2	VTM	Adequate	Real time PCR	Yes	0	NA	0	0	0
1723	Asosa Hospital	Inpatient	1	4	24	46	11	2021	2	VTM	Adequate	Real time PCR	Yes	0	NA	0	0	0
1724	Asosa Hospital	Inpatient	1	4	37	46	11	2021	2	VTM	Adequate	Real time PCR	Yes	0	NA	1	0	0
1725	Asosa Hospital	Inpatient	1	4	40	46	11	2021	2	VTM	Adequate	Real time PCR	Yes	0	NA	0	0	0
1726	Dilchora G. Hospital	Inpatient	1	5	0.33	46	11	2021	2	VTM	Adequate	Real time PCR	Yes	0	NA	0	0	0
1727	Dilchora G. Hospital	Inpatient	1	5	1	46	11	2021	2	VTM	Adequate	Real time PCR	Yes	0	NA	0	0	0
1728	Dilchora G. Hospital	Inpatient	1	5	0.75	46	11	2021	2	VTM	Adequate	Real time PCR	Yes	0	NA	0	1	0
1729	Dilchora G. Hospital	Inpatient	2	5	70	46	11	2021	2	VTM	Adequate	Real time PCR	Yes	0	NA	1	0	0
1730	Dilchora G. Hospital	Inpatient	1	5	50	46	11	2021	2	VTM	Adequate	Real time PCR	Yes	0	NA	0	0	0
1731	Dilchora G. Hospital	Inpatient	2	5	65	46	11	2021	2	VTM	Adequate	Real time PCR	Yes	0	NA	0	0	0
1732	SHanan G.Hopital	Inpatient	2	7	30	46	11	2021	2	VTM	Adequate	Real time PCR	Yes	0	NA	0	0	0
1733	SHanan G.Hopital	Inpatient	2	7	75	46	11	2021	2	VTM	Adequate	Real time PCR	Yes	0	NA	0	0	0
1734	SHanan G.Hopital	Inpatient	1	7	100	46	11	2021	2	VTM	Adequate	Real time PCR	Yes	0	NA	0	0	0
1735	SHanan G.Hopital	Inpatient	1	7	65	46	11	2021	2	VTM	Adequate	Real time PCR	Yes	0	NA	0	0	0
1736	SHanan G.Hopital	Inpatient	1	7	50	46	11	2021	2	VTM	Adequate	Real time PCR	Yes	0	NA	0	0	0
1737	Shiromeda Health Center	Outpatient	2	1	20	47	11	2021	1	VTM	Adequate	Real time PCR	Yes	1	Influenza B	0	0	0
1738	Shiromeda Health Center	Outpatient	2	1	40	47	11	2021	1	VTM	Adequate	Real time PCR	Yes	0	NA	0	0	0
1739	Shiromeda Health Center	Outpatient	1	1	11	47	11	2021	1	VTM	Adequate	Real time PCR	Yes	1	Influenza A	0	0	0
1740	Shiromeda Health Center	Outpatient	1	1	6.5	47	11	2021	1	VTM	Adequate	Real time PCR	Yes	0	NA	0	0	0
1741	Shiromeda Health Center	Outpatient	1	1	21	47	11	2021	1	VTM	Adequate	Real time PCR	Yes	0	NA	0	0	0
1742	kolfe health center	Outpatient	1	1	12	47	11	2021	1	VTM	Adequate	Real time PCR	Yes	1	Influenza A	0	0	0
1743	Yek 12 Hop	Inpatient	2	1	1.5	47	11	2021	2	VTM	Adequate	Real time PCR	Yes	0	NA	0	0	0
1744	Yek 12 Hop	Inpatient	1	1	0.833333	47	11	2021	2	VTM	Adequate	Real time PCR	Yes	0	NA	0	1	0
1745	Yek 12 Hop	Inpatient	1	1	0.916667	47	11	2021	2	VTM	Adequate	Real time PCR		0	NA	0	1	0
1746	Yek 12 Hop	Inpatient	1	1	0.75	47	11	2021	2	VTM	Adequate	Real time PCR	Yes	0	NA	0	0	0
1747	Yek 12 Hop	Inpatient	1	1	0.916667	47	11	2021	2	VTM	Adequate	Real time PCR	Yes	0	NA	0	0	0
1748	Yek 12 Hop	Inpatient	1	1	6	47	11	2021	2	VTM	Adequate	Real time PCR	Yes	1	Influenza A	0	1	0
1749	Adama Teachin Hosp	Inpatient	1	7	16	47	11	2021	2	VTM	Adequate	Real time PCR	Yes	0	NA	0	0	0
1750	Adama Teachin Hosp	Inpatient	2	7	1	47	11	2021	2	VTM	Adequate	Real time PCR	Yes	0	NA	0	0	0
1751	Adama Teachin Hosp	Inpatient	2	7	0.5	47	11	2021	2	VTM	Adequate	Real time PCR	Yes	0	NA	0	0	0
1752	Felege Hiwot Spec Hosp	Inpatient	2	3	3	47	11	2021	2	VTM	Adequate	Real time PCR	Yes	1	Influenza A	0	0	0
1753	Felege Hiwot Spec Hosp	Inpatient	1	3	3	47	11	2021	2	VTM	Adequate	Real time PCR	Yes	1	Influenza A	0	0	0
1754	Felege Hiwot Spec Hosp	Inpatient	1	3	2	47	11	2021	2	VTM	Adequate	Real time PCR	Yes	0	NA	0	0	0
1755	Felege Hiwot Spec Hosp	Inpatient	1	3	0.916667	47	11	2021	2	VTM	Adequate	Real time PCR	Yes	0	NA	0	1	0
1756	Felege Hiwot Spec Hosp	Inpatient	2	3	60	47	11	2021	2	VTM	Adequate	Real time PCR	Yes	0	NA	0	0	0
1757	Felege Hiwot Spec Hosp	Inpatient	2	3	44	47	11	2021	2	VTM	Adequate	Real time PCR	Yes	0	NA	0	0	0
1758	Felege Hiwot Spec Hosp	Inpatient	1	3	0.75	47	11	2021	2	VTM	Adequate	Real time PCR	Yes	0	NA	0	0	0
1759	Felege Hiwot Spec Hosp	Inpatient	2	3	2	47	11	2021	2	VTM	Adequate	Real time PCR	Yes	1	Influenza A	0	0	0
1760	Felege Hiwot Spec Hosp	Inpatient	2	3	1.8	47	11	2021	2	VTM	Adequate	Real time PCR	Yes	0	NA	0	0	0
1761	Felege Hiwot Spec Hosp	Inpatient	2	3	2.5	47	11	2021	2	VTM	Adequate	Real time PCR	Yes	0	NA	0	0	0
1762	Felege Hiwot Spec Hosp	Inpatient	1	3	1.4	47	11	2021	2	VTM	Adequate	Real time PCR	Yes	0	NA	0	0	0
1763	Felege Hiwot Spec Hosp	Inpatient	2	3	1.6	47	11	2021	2	VTM	Adequate	Real time PCR	Yes	0	NA	0	0	0
1764	Felege Hiwot Spec Hosp	Inpatient	2	3	0.25	47	11	2021	2	VTM	Adequate	Real time PCR	Yes	0	NA	0	0	0
1765	Felege Hiwot Spec Hosp	Inpatient	1	3	4	47	11	2021	2	VTM	Adequate	Real time PCR	Yes	0	NA	0	1	0
1766	Felege Hiwot Spec Hosp	Inpatient	1	3	21	47	11	2021	2	VTM	Adequate	Real time PCR	Yes	0	NA	0	0	0
1767	Felege Hiwot Spec Hosp	Inpatient	2	3	0.2	47	11	2021	2	VTM	Adequate	Real time PCR	Yes	0	NA	0	1	0
1768	Felege Hiwot Spec Hosp	Inpatient	1	3	0.25	47	11	2021	2	VTM	Adequate	Real time PCR	Yes	0	NA	0	1	0
1769	Felege Hiwot Spec Hosp	Inpatient	2	3	0.5	47	11	2021	2	VTM	Adequate	Real time PCR	Yes	0	NA	0	0	0
1770	Felege Hiwot Spec Hosp	Inpatient	1	3	0.33	47	11	2021	2	VTM	Adequate	Real time PCR	Yes	0	NA	0	1	0
1771	Felege Hiwot Spec Hosp	Inpatient	1	3	1	47	11	2021	2	VTM	Adequate	Real time PCR	Yes	0	NA	0	0	0
1772	Felege Hiwot Spec Hosp	Inpatient	1	3	1.5	47	11	2021	2	VTM	Adequate	Real time PCR	Yes	0	NA	0	0	0
1773	Felege Hiwot Spec Hosp	Inpatient	1	3	1	47	11	2021	2	VTM	Adequate	Real time PCR	Yes	0	NA	0	0	0
1774	Felege Hiwot Spec Hosp	Inpatient	2	3	1.25	47	11	2021	2	VTM	Adequate	Real time PCR	Yes	0	NA	0	0	0
1775	Adare General Hosp	Inpatient	1	8	0.67	47	11	2021	2	VTM	Adequate	Real time PCR	Yes	0	NA	0	1	0
1776	Adare General Hosp	Inpatient	2	8	0.833333	47	11	2021	2	VTM	Adequate	Real time PCR	Yes	0	NA	0	0	0
1777	Adare General Hosp	Inpatient	1	8	0.25	47	11	2021	2	VTM	Adequate	Real time PCR	Yes	1	Influenza A	0	0	0
1778	Adare General Hosp	Inpatient	1	8	1.75	47	11	2021	2	VTM	Adequate	Real time PCR	Yes	0	NA	0	1	0
1779	Adare General Hosp	Inpatient	1	8	1.75	47	11	2021	2	VTM	Adequate	Real time PCR	Yes	0	NA	0	0	0
1780	Adare General Hosp	Inpatient	2	8	0.75	47	11	2021	2	VTM	Adequate	Real time PCR	Yes	0	NA	0	0	0
1781	Adare General Hosp	Inpatient	2	8	28	47	11	2021	2	VTM	Adequate	Real time PCR	Yes	0	NA	0	0	0
1782	Gode Hosp	Inpatient	2	10	30	47	11	2021	2	VTM	Adequate	Real time PCR	Yes	0	NA	0	0	0
1783	Gode Hosp	Inpatient	1	10	37	47	11	2021	2	VTM	Adequate	Real time PCR	Yes	0	NA	0	0	0
1784	Gode Hosp	Inpatient	2	10	19	47	11	2021	2	VTM	Adequate	Real time PCR	Yes	0	NA	0	0	0
1785	Gode Hosp	Inpatient	1	10	23	47	11	2021	2	VTM	Adequate	Real time PCR	Yes	0	NA	0	0	0
1786	Gode Hosp	Inpatient	1	10	50	47	11	2021	2	VTM	Adequate	Real time PCR	Yes	0	NA	0	0	0
1787	Gode Hosp	Inpatient	1	10	37	47	11	2021	2	VTM	Adequate	Real time PCR	Yes	0	NA	0	0	0
1788	Arbaminch G. Hosp	Inpatient	2	9	68	47	11	2021	2	VTM	Adequate	Real time PCR	Yes	0	NA	0	0	0
1789	Arbaminch G. Hosp	Inpatient	1	9	39	47	11	2021	2	VTM	Adequate	Real time PCR	Yes	0	NA	0	0	0
1790	Arbaminch G. Hosp	Inpatient	2	9	50	47	11	2021	2	VTM	Adequate	Real time PCR	Yes	1	Influenza A	0	0	0
1791	Arbaminch G. Hosp	Inpatient	2	9	28	47	11	2021	2	VTM	Adequate	Real time PCR	Yes	0	NA	0	0	0
1792	Asosa Hospital	Inpatient	1	4	72	47	11	2021	2	VTM	Adequate	Real time PCR	Yes	0	NA	0	0	0
1793	Asosa Hospital	Inpatient	2	4	28	47	11	2021	2	VTM	Adequate	Real time PCR	Yes	0	NA	0	0	0
1794	Asosa Hospital	Inpatient	2	4	19	47	11	2021	2	VTM	Adequate	Real time PCR	Yes	0	NA	0	0	0
1795	Asosa Hospital	Inpatient	1	4	0.0833333	47	11	2021	2	VTM	Adequate	Real time PCR	Yes	0	NA	0	1	0
1796	Asosa Hospital	Inpatient	2	4	1	47	11	2021	2	VTM	Adequate	Real time PCR	Yes	1	Influenza B	0	0	0
1797	Asosa Hospital	Inpatient	1	4	30	47	11	2021	2	VTM	Adequate	Real time PCR	Yes	0	NA	0	0	0
1798	Asosa Hospital	Inpatient	1	4	0.333333	47	11	2021	2	VTM	Adequate	Real time PCR	Yes	0	NA	0	0	0
1799	Asosa Hospital	Inpatient	1	4	28	47	11	2021	2	VTM	Adequate	Real time PCR	Yes	0	NA	0	0	0
1800	Dilchora G. Hospital	Inpatient	2	5	70	47	11	2021	2	VTM	Adequate	Real time PCR	Yes	0	NA	0	0	0
1801	Dilchora G. Hospital	Inpatient	1	5	71	47	11	2021	2	VTM	Adequate	Real time PCR	Yes	0	NA	0	0	0
1802	Dilchora G. Hospital	Inpatient	1	5	40	47	11	2021	2	VTM	Adequate	Real time PCR	Yes	0	NA	0	0	0
1803	Dilchora G. Hospital	Inpatient	2	5	20	47	11	2021	2	VTM	Adequate	Real time PCR	Yes	0	NA	0	0	0
1804	Dilchora G. Hospital	Inpatient	1	5	12	47	11	2021	2	VTM	Adequate	Real time PCR	Yes	0	NA	0	0	0
1805	Gambella Hosp	Inpatient	2	6	2	47	11	2021	2	VTM	Adequate	Real time PCR	Yes	0	NA	0	0	0
1806	Gambella Hosp	Inpatient	1	6	15	47	11	2021	2	VTM	Adequate	Real time PCR	Yes	0	NA	0	0	0
1807	Shiromeda Health Center	Outpatient	2	1	35	48	11	2021	1	VTM	Adequate	Real time PCR	Yes	1	Influenza A	0	0	0
1808	Shiromeda Health Center	Outpatient	1	1	14	48	11	2021	1	VTM	Adequate	Real time PCR	Yes	1	Influenza A	0	0	0
1809	Shiromeda Health Center	Outpatient	1	1	11	48	11	2021	1	VTM	Adequate	Real time PCR	Yes	1	Influenza A	0	0	0
1810	Shiromeda Health Center	Outpatient	1	1	10	48	11	2021	1	VTM	Adequate	Real time PCR	Yes	0	NA	0	0	0
1811	Shiromeda Health Center	Outpatient	2	1	5	48	11	2021	1	VTM	Adequate	Real time PCR	Yes	1	Influenza B	0	0	0
1812	Shiromeda Health Center	Outpatient	2	1	20	48	11	2021	1	VTM	Adequate	Real time PCR	Yes	1	Influenza A	0	0	0
1813	Shiromeda Health Center	Outpatient	2	1	68	48	11	2021	1	VTM	Adequate	Real time PCR	Yes	1	Influenza A	0	0	0
1814	Shiromeda Health Center	Outpatient	1	1	67	48	11	2021	1	VTM	Adequate	Real time PCR	Yes	0	NA	0	0	0
1815	Shiromeda Health Center	Outpatient	1	1	42	48	11	2021	1	VTM	Adequate	Real time PCR	Yes	0	NA	0	0	0
1816	Shiromeda Health Center	Outpatient	1	1	5.5	48	11	2021	1	VTM	Adequate	Real time PCR	Yes	1	Influenza A	0	0	0
1817	Shiromeda Health Center	Outpatient	1	1	16	48	11	2021	1	VTM	Adequate	Real time PCR	Yes	1	Influenza A	0	0	0
1818	Shiromeda Health Center	Outpatient	2	1	37	48	11	2021	1	VTM	Adequate	Real time PCR	Yes	0	NA	0	0	0
1819	Shiromeda Health Center	Outpatient	1	1	42	48	11	2021	1	VTM	Adequate	Real time PCR	Yes	1	Influenza A	0	0	0
1820	Shiromeda Health Center	Outpatient	2	1	16	48	11	2021	1	VTM	Adequate	Real time PCR	Yes	1	Influenza A	0	0	0
1821	Shiromeda Health Center	Outpatient	1	1	11	48	11	2021	1	VTM	Adequate	Real time PCR	Yes	1	Influenza A	0	0	0
1822	Shiromeda Health Center	Outpatient	1	1	15	48	11	2021	1	VTM	Adequate	Real time PCR	Yes	1	Influenza A	0	0	0
1823	Shiromeda Health Center	Outpatient	1	1	5	48	11	2021	1	VTM	Adequate	Real time PCR	Yes	1	Influenza A	0	0	0
1824	Shiromeda Health Center	Outpatient	2	1	13	48	11	2021	1	VTM	Adequate	Real time PCR	Yes	0	NA	0	0	0
1825	Shiromeda Health Center	Outpatient	2	1	5	48	11	2021	1	VTM	Adequate	Real time PCR	Yes	0	NA	0	0	0
1826	Shiromeda Health Center	Outpatient	2	1	32	48	11	2021	1	VTM	Adequate	Real time PCR	Yes	0	NA	0	0	0
1827	kolfe health center	Outpatient	2	1	17	48	11	2021	1	VTM	Adequate	Real time PCR	Yes	1	Influenza A	0	0	0
1828	kolfe health center	Outpatient	2	1	21	48	11	2021	1	VTM	Adequate	Real time PCR	Yes	0	NA	0	0	0
1829	kolfe health center	Outpatient	1	1	17	48	11	2021	1	VTM	Adequate	Real time PCR	Yes	1	Influenza A	0	0	0
1830	kolfe health center	Outpatient	2	1	22	48	11	2021	1	VTM	Adequate	Real time PCR	Yes	1	Influenza A	0	0	0
1831	kolfe health center	Outpatient	1	1	34	48	11	2021	1	VTM	Adequate	Real time PCR	Yes	0	NA	0	0	0
1832	kolfe health center	Outpatient	2	1	36	48	11	2021	1	VTM	Adequate	Real time PCR	Yes	1	Influenza A	0	0	0
1833	kolfe health center	Outpatient	1	1	27	48	11	2021	1	VTM	Adequate	Real time PCR	Yes	1	Influenza A	0	0	0
1834	kolfe health center	Outpatient	2	1	25	48	11	2021	1	VTM	Adequate	Real time PCR	Yes	1	Influenza A	0	0	0
1835	Yek 12 Hop	Inpatient	1	1	1.5	48	11	2021	2	VTM	Adequate	Real time PCR	Yes	1	Influenza A	0	0	0
1836	Yek 12 Hop	Inpatient	2	1	1.5	48	11	2021	2	VTM	Adequate	Real time PCR	Yes	0	NA	0	0	0
1837	Yek 12 Hop	Inpatient	2	1	0.33	48	11	2021	2	VTM	Adequate	Real time PCR	Yes	0	NA	0	0	0
1838	Yek 12 Hop	Inpatient	1	1	2	48	11	2021	2	VTM	Adequate	Real time PCR	Yes	0	NA	0	0	0
1839	Adama Teachin Hosp	Inpatient	1	7	0.583333	48	11	2021	2	VTM	Adequate	Real time PCR	Yes	0	NA	0	0	0
1840	Adama Teachin Hosp	Inpatient	1	7	0.416667	48	11	2021	2	VTM	Adequate	Real time PCR	Yes	0	NA	0	0	0
1841	Adare General Hosp	Inpatient	1	8	0.166667	48	11	2021	2	VTM	Adequate	Real time PCR	Yes	0	NA	0	0	0
1842	Adare General Hosp	Inpatient	2	8	1	48	11	2021	2	VTM	Adequate	Real time PCR	Yes	0	NA	0	1	0
1843	Adare General Hosp	Inpatient	1	8	0.75	48	11	2021	2	VTM	Adequate	Real time PCR	Yes	0	NA	0	0	0
1844	Adare General Hosp	Inpatient	2	8	3	48	11	2021	2	VTM	Adequate	Real time PCR	Yes	0	NA	0	1	0
1845	Adare General Hosp	Inpatient	1	8	0.666667	48	11	2021	2	VTM	Adequate	Real time PCR	Yes	0	NA	0	0	0
1846	Adare General Hosp	Inpatient	2	8	2	48	11	2021	2	VTM	Adequate	Real time PCR	Yes	0	NA	0	0	0
1847	Adare General Hosp	Inpatient	1	8	2.5	48	11	2021	2	VTM	Adequate	Real time PCR	Yes	0	NA	0	0	0
1848	Adare General Hosp	Inpatient	2	8	2	48	11	2021	2	VTM	Adequate	Real time PCR	Yes	0	NA	0	0	0
1849	Adare General Hosp	Inpatient	1	8	0.33	48	11	2021	2	VTM	Adequate	Real time PCR	Yes	0	NA	0	0	0
1850	Adare General Hosp	Inpatient	1	8	28	48	11	2021	2	VTM	Adequate	Real time PCR	Yes	0	NA	0	0	0
1851	Gode Hosp	Inpatient	1	10	39	48	11	2021	2	VTM	Adequate	Real time PCR	Yes	0	NA	0	0	0
1852	Gode Hosp	Inpatient	2	10	30	48	11	2021	2	VTM	Adequate	Real time PCR	Yes	0	NA	0	0	0
1853	Gode Hosp	Inpatient	1	10	39	48	11	2021	2	VTM	Adequate	Real time PCR	Yes	0	NA	0	0	0
1854	Gode Hosp	Inpatient	1	10	70	48	11	2021	2	VTM	Adequate	Real time PCR	Yes	0	NA	0	0	0
1855	Gode Hosp	Inpatient	1	10	37	48	11	2021	2	VTM	Adequate	Real time PCR	Yes	0	NA	0	0	0
1856	Shiromeda Health Center	Outpatient	1	1	19	49	11	2021	1	VTM	Adequate	Real time PCR	Yes	1	Influenza A	0	0	0
1857	Shiromeda Health Center	Outpatient	1	1	33	49	11	2021	1	VTM	Adequate	Real time PCR	Yes	1	Influenza A	0	0	0
1858	Shiromeda Health Center	Outpatient	2	1	6	49	11	2021	1	VTM	Adequate	Real time PCR	Yes	1	Influenza A	0	0	0
1859	Shiromeda Health Center	Outpatient	1	1	18	49	11	2021	1	VTM	Adequate	Real time PCR	Yes	1	Influenza A	0	0	0
1860	Shiromeda Health Center	Outpatient	2	1	5	49	11	2021	1	VTM	Adequate	Real time PCR	Yes	1	Influenza A	0	0	0
1861	Shiromeda Health Center	Outpatient	1	1	9	49	11	2021	1	VTM	Adequate	Real time PCR	Yes	1	Influenza A	0	0	0
1862	Shiromeda Health Center	Outpatient	1	1	57	49	11	2021	1	VTM	Adequate	Real time PCR	Yes	0	NA	0	0	0
1863	Shiromeda Health Center	Outpatient	1	1	31	49	11	2021	1	VTM	Adequate	Real time PCR	Yes	0	NA	0	0	0
1864	Shiromeda Health Center	Outpatient	2	1	18	49	11	2021	1	VTM	Adequate	Real time PCR	Yes	0	NA	0	0	0
1865	Shiromeda Health Center	Outpatient	2	1	53	49	11	2021	1	VTM	Adequate	Real time PCR	Yes	1	Influenza A	0	0	0
1866	Shiromeda Health Center	Outpatient	2	1	35	49	11	2021	1	VTM	Adequate	Real time PCR	Yes	1	Influenza A	0	0	0
1867	Shiromeda Health Center	Outpatient	1	1	15	49	11	2021	1	VTM	Adequate	Real time PCR	Yes	1	Influenza A	0	0	0
1868	Shiromeda Health Center	Outpatient	1	1	6	49	11	2021	1	VTM	Adequate	Real time PCR	Yes	1	Influenza A	0	0	0
1869	Shiromeda Health Center	Outpatient	1	1	7	49	11	2021	1	VTM	Adequate	Real time PCR	Yes	1	Influenza A	0	0	0
1870	Shiromeda Health Center	Outpatient	1	1	9	49	11	2021	1	VTM	Adequate	Real time PCR	Yes	1	Influenza B	0	0	0
1871	Shiromeda Health Center	Outpatient	1	1	22	49	11	2021	1	VTM	Adequate	Real time PCR	Yes	1	Influenza A	0	0	0
1872	kolfe health center	Outpatient	2	1	45	49	11	2021	1	VTM	Adequate	Real time PCR	Yes	0	NA	0	0	0
1873	kolfe health center	Outpatient	1	1	22	49	11	2021	1	VTM	Adequate	Real time PCR	Yes	1	Influenza B	0	0	0
1874	kolfe health center	Outpatient	1	1	23	49	11	2021	1	VTM	Adequate	Real time PCR	Yes	0	NA	0	0	0
1875	kolfe health center	Outpatient	2	1	25	49	11	2021	1	VTM	Adequate	Real time PCR	Yes	1	Influenza A	0	0	0
1876	kolfe health center	Outpatient	2	1	20	49	11	2021	1	VTM	Adequate	Real time PCR	Yes	1	Influenza A	0	0	0
1877	Akaki Health Center	Outpatient	1	1	28	49	11	2021	1	VTM	Adequate	Real time PCR	Yes	0	NA	0	0	0
1878	Akaki Health Center	Outpatient	1	1	27	49	11	2021	1	VTM	Adequate	Real time PCR	Yes	0	NA	0	0	0
1879	Akaki Health Center	Outpatient	1	1	26	49	11	2021	1	VTM	Adequate	Real time PCR	Yes	1	Influenza A	0	0	0
1880	Akaki Health Center	Outpatient	1	1	35	49	11	2021	1	VTM	Adequate	Real time PCR	Yes	1	Influenza A	0	0	0
1881	Akaki Health Center	Outpatient	2	1	1	49	11	2021	1	VTM	Adequate	Real time PCR	Yes	1	Influenza A	0	1	0
1882	Akaki Health Center	Outpatient	2	1	20	49	11	2021	1	VTM	Adequate	Real time PCR	Yes	0	NA	0	0	0
1883	Akaki Health Center	Outpatient	2	1	1	49	11	2021	1	VTM	Adequate	Real time PCR	Yes	1	Influenza A	0	1	0
1884	Akaki Health Center	Outpatient	1	1	3.5	49	11	2021	1	VTM	Adequate	Real time PCR	Yes	0	NA	0	0	0
1885	Akaki Health Center	Outpatient	1	1	4.6	49	11	2021	1	VTM	Adequate	Real time PCR	Yes	1	Influenza A	0	0	0
1886	Akaki Health Center	Outpatient	2	1	2	49	11	2021	1	VTM	Adequate	Real time PCR	Yes	1	Influenza A	0	0	0
1887	Yek 12 Hop	Inpatient	2	1	7	49	11	2021	2	VTM	Adequate	Real time PCR	Yes	0	NA	0	0	0
1888	Yek 12 Hop	Inpatient	2	1	2	49	11	2021	2	VTM	Adequate	Real time PCR	Yes	0	NA	0	0	0
1889	Yek 12 Hop	Inpatient	2	1	2	49	11	2021	2	VTM	Adequate	Real time PCR	Yes	0	NA	0	0	0
1890	Yek 12 Hop	Inpatient	1	1	0.5	49	11	2021	2	VTM	Adequate	Real time PCR	Yes	0	NA	0	0	0
1891	Yek 12 Hop	Inpatient	1	1	0.5	49	11	2021	2	VTM	Adequate	Real time PCR	Yes	0	NA	0	0	0
1892	Yek 12 Hop	Inpatient	2	1	0.916667	49	11	2021	2	VTM	Adequate	Real time PCR	Yes	0	NA	0	0	0
1893	Yek 12 Hop	Inpatient	1	1	0.75	49	11	2021	2	VTM	Adequate	Real time PCR	Yes	0	NA	0	0	0
1894	Yek 12 Hop	Inpatient	2	1	0.5	49	11	2021	2	VTM	Adequate	Real time PCR	Yes	0	NA	0	0	0
1895	Felege Hiwot Spec Hosp	Inpatient	1	3	1.5	49	11	2021	2	VTM	Adequate	Real time PCR	Yes	0	NA	0	0	0
1896	Felege Hiwot Spec Hosp	Inpatient	2	3	1	49	11	2021	2	VTM	Adequate	Real time PCR	Yes	0	NA	0	0	0
1897	Felege Hiwot Spec Hosp	Inpatient	1	3	1.5	49	11	2021	2	VTM	Adequate	Real time PCR	Yes	0	NA	0	0	0
1898	Felege Hiwot Spec Hosp	Inpatient	1	3	0.5	49	11	2021	2	VTM	Adequate	Real time PCR	Yes	0	NA	0	0	0
1899	Felege Hiwot Spec Hosp	Inpatient	1	3	0.5	49	11	2021	2	VTM	Adequate	Real time PCR	Yes	0	NA	0	0	0
1900	Felege Hiwot Spec Hosp	Inpatient	1	3	1.5	49	11	2021	2	VTM	Adequate	Real time PCR	Yes	0	NA	0	0	0
1901	Felege Hiwot Spec Hosp	Inpatient	1	3	1	49	11	2021	2	VTM	Adequate	Real time PCR	Yes	0	NA	0	0	0
1902	Felege Hiwot Spec Hosp	Inpatient	1	3	14	49	11	2021	2	VTM	Adequate	Real time PCR	Yes	0	NA	0	0	0
1903	Felege Hiwot Spec Hosp	Inpatient	1	3	0.166667	49	11	2021	2	VTM	Adequate	Real time PCR	Yes	0	NA	0	0	0
1904	Felege Hiwot Spec Hosp	Inpatient	2	3	1.5	49	11	2021	2	VTM	Adequate	Real time PCR	Yes	0	NA	0	0	0
1905	Felege Hiwot Spec Hosp	Inpatient	2	3	1	49	11	2021	2	VTM	Adequate	Real time PCR	Yes	0	NA	1	0	0
1906	Felege Hiwot Spec Hosp	Inpatient	1	3	2	49	11	2021	2	VTM	Adequate	Real time PCR	Yes	0	NA	0	0	0
1907	Felege Hiwot Spec Hosp	Inpatient	1	3	0.25	49	11	2021	2	VTM	Adequate	Real time PCR	Yes	0	NA	0	0	0
1908	Adare General Hosp	Inpatient	2	8	5	49	11	2021	2	VTM	Adequate	Real time PCR	Yes	0	NA	0	0	0
1909	Adare General Hosp	Inpatient	2	8	0.5	49	11	2021	2	VTM	Adequate	Real time PCR	Yes	0	NA	0	0	0
1910	Adare General Hosp	Inpatient	1	8	1	49	11	2021	2	VTM	Adequate	Real time PCR	Yes	0	NA	0	0	0
1911	Adare General Hosp	Inpatient	1	8	0.5	49	11	2021	2	VTM	Adequate	Real time PCR	Yes	1	Influenza A	0	0	0
1912	Adare General Hosp	Inpatient	2	8	0.25	49	11	2021	2	VTM	Adequate	Real time PCR	Yes	0	NA	0	0	0
1913	Adare General Hosp	Inpatient	2	8	38	49	11	2021	2	VTM	Adequate	Real time PCR	Yes	0	NA	0	0	0
1914	Adare General Hosp	Inpatient	1	8	45	49	11	2021	2	VTM	Adequate	Real time PCR	Yes	0	NA	0	0	0
1915	Adare General Hosp	Inpatient	2	8	40	49	11	2021	2	VTM	Adequate	Real time PCR	Yes	0	NA	0	0	0
1916	Adare General Hosp	Inpatient	1	8	4	49	11	2021	2	VTM	Adequate	Real time PCR	Yes	1	Influenza A	0	0	0
1917	Adare General Hosp	Inpatient	1	8	10	49	11	2021	2	VTM	Adequate	Real time PCR	Yes	0	NA	0	0	0
1918	Adare General Hosp	Inpatient	2	8	0.5	49	11	2021	2	VTM	Adequate	Real time PCR	Yes	1	Influenza A	0	0	0
1919	Adare General Hosp	Inpatient	1	8	1.5	49	11	2021	2	VTM	Adequate	Real time PCR	Yes	1	Influenza A	0	0	0
1920	Arbaminch G. Hosp	Inpatient	1	9	35	49	11	2021	2	VTM	Adequate	Real time PCR	Yes	0	NA	0	0	0
1921	Arbaminch G. Hosp	Inpatient	2	9	52	49	11	2021	2	VTM	Adequate	Real time PCR	Yes	0	NA	0	0	0
1922	Arbaminch G. Hosp	Inpatient	1	9	43	49	11	2021	2	VTM	Adequate	Real time PCR	Yes	0	NA	0	0	0
1923	Arbaminch G. Hosp	Inpatient	1	9	28	49	11	2021	2	VTM	Adequate	Real time PCR	Yes	0	NA	0	0	0
1924	Dilchora G. Hospital	Inpatient	1	5	67	49	11	2021	2	VTM	Adequate	Real time PCR	Yes	0	NA	0	0	0
1925	Dilchora G. Hospital	Inpatient	1	5	45	49	11	2021	2	VTM	Adequate	Real time PCR	Yes	0	NA	0	0	0
1926	Dilchora G. Hospital	Inpatient	1	5	40	49	11	2021	2	VTM	Adequate	Real time PCR	Yes	0	NA	0	0	0
1927	Dilchora G. Hospital	Inpatient	1	5	90	49	11	2021	2	VTM	Adequate	Real time PCR	Yes	0	NA	0	0	0
1928	Dilchora G. Hospital	Inpatient	2	5	60	49	11	2021	2	VTM	Adequate	Real time PCR	Yes	0	NA	1	0	0
1929	Dilchora G. Hospital	Inpatient	2	5	55	49	11	2021	2	VTM	Adequate	Real time PCR	Yes	0	NA	0	0	0
1930	Dilchora G. Hospital	Inpatient	2	5	75	49	11	2021	2	VTM	Adequate	Real time PCR	Yes	0	NA	0	0	0
1931	Dilchora G. Hospital	Inpatient	1	5	70	49	11	2021	2	VTM	Adequate	Real time PCR	Yes	0	NA	0	0	0
1932	Dilchora G. Hospital	Inpatient	1	5	74	49	11	2021	2	VTM	Adequate	Real time PCR	Yes	0	NA	0	0	0
1933	Dilchora G. Hospital	Inpatient	1	5	60	49	11	2021	2	VTM	Adequate	Real time PCR	Yes	0	NA	0	0	0
1934	Gambella Hosp	Inpatient	2	6	25	49	11	2021	2	VTM	Adequate	Real time PCR	Yes	0	NA	0	0	0
1935	Gambella Hosp	Inpatient	1	6	7	49	11	2021	2	VTM	Adequate	Real time PCR	Yes	0	NA	0	0	0
1936	Gambella Hosp	Inpatient	1	6	1	49	11	2021	2	VTM	Adequate	Real time PCR	Yes	0	NA	0	0	0
1937	St. Peter Specialized Hospital	Inpatient	1	1	0.333333	49	11	2021	2	VTM	Adequate	Real time PCR	Yes	0	NA	0	0	0
1938	St. Peter Specialized Hospital	Inpatient	2	1	18	49	11	2021	2	VTM	Adequate	Real time PCR	Yes	0	NA	0	0	0
1939	St. Peter Specialized Hospital	Inpatient	2	1	65	49	11	2021	2	VTM	Adequate	Real time PCR	Yes	0	NA	0	0	0
1940	St. Peter Specialized Hospital	Inpatient	1	1	0.833333	49	11	2021	2	VTM	Adequate	Real time PCR	Yes	0	NA	0	0	0
1941	St. Peter Specialized Hospital	Inpatient	1	1	1	49	11	2021	2	VTM	Adequate	Real time PCR	Yes	1	Influenza A	0	0	0
1942	SHanan G.Hopital	Inpatient	2	7	14	49	11	2021	2	VTM	Adequate	Real time PCR	Yes	0	NA	0	1	0
1943	SHanan G.Hopital	Inpatient	1	7	12	49	11	2021	2	VTM	Adequate	Real time PCR		0	NA	0	0	0
1944	SHanan G.Hopital	Inpatient	2	7	3	49	11	2021	2	VTM	Adequate	Real time PCR	Yes	0	NA	0	0	0
1945	Shiromeda Health Center	Outpatient	1	1	26	51	12	2021	1	VTM	Adequate	Real time PCR	Yes	1	Influenza A	0	0	0
1946	Shiromeda Health Center	Outpatient	1	1	18	51	12	2021	1	VTM	Adequate	Real time PCR	Yes	1	Influenza A	0	0	0
1947	Shiromeda Health Center	Outpatient	2	1	26	51	12	2021	1	VTM	Adequate	Real time PCR	Yes	0	NA	0	0	0
1948	Shiromeda Health Center	Outpatient	2	1	60	51	12	2021	1	VTM	Adequate	Real time PCR	Yes	0	NA	1	0	0
1949	Shiromeda Health Center	Outpatient	1	1	34	51	12	2021	1	VTM	Adequate	Real time PCR	Yes	0	NA	1	0	0
1950	Shiromeda Health Center	Outpatient	1	1	28	51	12	2021	1	VTM	Adequate	Real time PCR	Yes	0	NA	0	0	0
1951	Shiromeda Health Center	Outpatient	2	1	30	51	12	2021	1	VTM	Adequate	Real time PCR	Yes	0	NA	0	0	0
1952	kolfe health center	Outpatient	2	1	19	51	12	2021	1	VTM	Adequate	Real time PCR	Yes	1	Influenza A	1	0	1
1953	kolfe health center	Outpatient	1	1	29	51	12	2021	1	VTM	Adequate	Real time PCR	Yes	0	NA	1	0	0
1954	kolfe health center	Outpatient	1	1	25	51	12	2021	1	VTM	Adequate	Real time PCR	Yes	0	NA	1	0	0
1955	kolfe health center	Outpatient	2	1	23	51	12	2021	1	VTM	Adequate	Real time PCR	Yes	1	Influenza B	0	0	0
1956	Akaki Health Center	Outpatient	1	1	41	51	12	2021	1	VTM	Adequate	Real time PCR	Yes	1	Influenza A	0	1	0
1957	Akaki Health Center	Outpatient	2	1	28	51	12	2021	1	VTM	Adequate	Real time PCR	Yes	1	Influenza A	0	1	0
1958	Akaki Health Center	Outpatient	2	1	2	51	12	2021	1	VTM	Adequate	Real time PCR	Yes	1	Influenza A	1	1	1
1959	Akaki Health Center	Outpatient	1	1	32	51	12	2021	1	VTM	Adequate	Real time PCR	Yes	1	Influenza A	1	1	1
1960	Akaki Health Center	Outpatient	2	1	9	51	12	2021	1	VTM	Adequate	Real time PCR	Yes	0	NA	0	1	0
1961	Akaki Health Center	Outpatient	1	1	43	51	12	2021	1	VTM	Adequate	Real time PCR	Yes	1	Influenza A	0	1	0
1962	Akaki Health Center	Outpatient	2	1	30	51	12	2021	1	VTM	Adequate	Real time PCR	Yes	1	Influenza A	0	0	0
1963	Akaki Health Center	Outpatient	1	1	3	51	12	2021	1	VTM	Adequate	Real time PCR	Yes	1	Influenza A	0	1	0
1964	Akaki Health Center	Outpatient	2	1	34	51	12	2021	1	VTM	Adequate	Real time PCR	Yes	1	Influenza A	0	0	0
1965	Akaki Health Center	Outpatient	2	1	2.25	51	12	2021	1	VTM	Adequate	Real time PCR	Yes	0	NA	0	0	0
1966	Yek 12 Hop	Inpatient	2	1	0.75	51	12	2021	2	VTM	Adequate	Real time PCR	Yes	0	NA	0	0	0
1967	Yek 12 Hop	Inpatient	2	1	0.25	51	12	2021	2	VTM	Adequate	Real time PCR	Yes	0	NA	0	1	0
1968	Yek 12 Hop	Inpatient	2	1	0.75	51	12	2021	2	VTM	Adequate	Real time PCR	Yes	0	NA	0	0	0
1969	Yek 12 Hop	Inpatient	1	1	0.5	51	12	2021	2	VTM	Adequate	Real time PCR	Yes	0	NA	0	0	0
1970	Yek 12 Hop	Inpatient	1	1	0.25	51	12	2021	2	VTM	Adequate	Real time PCR	Yes	0	NA	0	0	0
1971	Yek 12 Hop	Inpatient	1	1	0.833333	51	12	2021	2	VTM	Adequate	Real time PCR	Yes	1	Influenza A	0	0	0
1972	Yek 12 Hop	Inpatient	1	1	0.5	51	12	2021	2	VTM	Adequate	Real time PCR	Yes	0	NA	0	1	0
1973	Yek 12 Hop	Inpatient	1	1	2.25	51	12	2021	2	VTM	Adequate	Real time PCR	Yes	0	NA	0	0	0
1974	Yek 12 Hop	Inpatient	1	1	0.5	51	12	2021	2	VTM	Adequate	Real time PCR	Yes	0	NA	0	1	0
1975	Yek 12 Hop	Inpatient	2	1	0.333333	51	12	2021	2	VTM	Adequate	Real time PCR	Yes	0	NA	0	1	0
1976	Yek 12 Hop	Inpatient	1	1	4	51	12	2021	2	VTM	Adequate	Real time PCR	Yes	0	NA	0	1	0
1977	Adama Teachin Hosp	Inpatient	2	7	22	51	12	2021	2	VTM	Adequate	Real time PCR	Yes	0	NA	0	0	0
1978	Adama Teachin Hosp	Inpatient	1	7	39	51	12	2021	2	VTM	Adequate	Real time PCR	Yes	0	NA	1	0	0
1979	Adama Teachin Hosp	Inpatient	2	7	1.5	51	12	2021	2	VTM	Adequate	Real time PCR	Yes	0	NA	0	0	0
1980	Adama Teachin Hosp	Inpatient	1	7	1.5	51	12	2021	2	VTM	Adequate	Real time PCR	Yes	0	NA	0	0	0
1981	Adama Teachin Hosp	Inpatient	2	7	10	51	12	2021	2	VTM	Adequate	Real time PCR	Yes	0	NA	0	0	0
1982	Adare General Hosp	Inpatient	2	8	0.5	51	12	2021	2	VTM	Adequate	Real time PCR	Yes	0	NA	0	0	0
1983	Adare General Hosp	Inpatient	2	8	2	51	12	2021	2	VTM	Adequate	Real time PCR	Yes	0	NA	0	0	0
1984	Adare General Hosp	Inpatient	1	8	10	51	12	2021	2	VTM	Adequate	Real time PCR	Yes	0	NA	0	0	0
1985	Adare General Hosp	Inpatient	1	8	0.5	51	12	2021	2	VTM	Adequate	Real time PCR	Yes	0	NA	0	0	0
1986	Adare General Hosp	Inpatient	2	8	1	51	12	2021	2	VTM	Adequate	Real time PCR	Yes	0	NA	0	0	0
1987	Adare General Hosp	Inpatient	1	8	8	51	12	2021	2	VTM	Adequate	Real time PCR	Yes	0	NA	0	0	0
1988	Adare General Hosp	Inpatient	2	8	55	51	12	2021	2	VTM	Adequate	Real time PCR	Yes	0	NA	0	0	0
1989	Dubti Hospital	Inpatient	2	2	60	51	12	2021	2	VTM	Adequate	Real time PCR	Yes	0	NA	0	0	0
1990	Dubti Hospital	Inpatient	2	2	30	51	12	2021	2	VTM	Adequate	Real time PCR	Yes	0	NA	0	0	0
1991	Dubti Hospital	Inpatient	2	2	2	51	12	2021	2	VTM	Adequate	Real time PCR	Yes	0	NA	0	0	0
1992	Dubti Hospital	Inpatient	1	2	0.00821918	51	12	2021	2	VTM	Adequate	Real time PCR	Yes	0	NA	0	0	0
1993	Dubti Hospital	Inpatient	2	2	1	51	12	2021	2	VTM	Adequate	Real time PCR	Yes	0	NA	0	0	0
1994	Dubti Hospital	Inpatient	1	2	2	51	12	2021	2	VTM	Adequate	Real time PCR	Yes	0	NA	0	0	0
1995	Dubti Hospital	Inpatient	1	2	1.5	51	12	2021	2	VTM	Adequate	Real time PCR	Yes	0	NA	0	0	0
1996	Dubti Hospital	Inpatient	2	2	80	51	12	2021	2	VTM	Adequate	Real time PCR	Yes	0	NA	0	0	0
1997	Dubti Hospital	Inpatient	2	2	3	51	12	2021	2	VTM	Adequate	Real time PCR	Yes	0	NA	0	0	0
1998	Dubti Hospital	Inpatient	1	2	4	51	12	2021	2	VTM	Adequate	Real time PCR	Yes	0	NA	0	0	0
1999	Dubti Hospital	Inpatient	1	2	25	51	12	2021	2	VTM	Adequate	Real time PCR	Yes	0	NA	0	0	0
[truncated: 2,990 more rows]

## Sheet: Sheet1
	sex	male	1
		female	2			CaseClassification	ILI	1
							SARI	2
		AA	1
	region	Afar	2			Influenza	positive	1
		Amhara	3				Negative	0
		BG	4
		DD	5			Covid-19	positive	1
		Gam	6				Negative	0
		Oromia	7
		Sidama	8			RSV	positive	1
		snnpr	9				Negative	0
		Somali	10
						Coinfection	positive	1
	age group	0-<2	1				Negative	0
		2-<5	2
		5-<15	3
		15-<50	4
		50-<65	5
		65+	6
